# Supplementary material for: Compound heterozygous mutations in the noncoding RNU4ATAC cause Roifman Syndrome by disrupting minor intron splicing
Source: Nat Commun. 2015 Nov 2;6:8718. doi: 10.1038/ncomms9718 (PMC4667643; doi:10.1038/ncomms9718)
Supplement: Supplementary Data 4 — RNA-seq gene expression and splicing statistics for minor intron genes (based on cufflinks, DESeq, edgeR, iReckon, vast-tools). [file ncomms9718-s5.xlsx]

## Sheet: RNAseq Statistics
symbol	egID	DESeqGEX_log2FC	DESeqGEX_pv	DESeqGEX_fdr	DESeqGEX_MeanRS	DESeqGEX_MeanCT	DESeqGEX_Ex.RS.k1.p2.83	DESeqGEX_Ex.RS.k2.p3.84	DESeqGEX_Ex.CT.k1.cs.82	DESeqGEX_Ex.CT.k1.cf.81	DESeqGEX_Ex.CT.k2.cf.80	CuffGEX_log2FC	CuffGEX_pv	CuffGEX_fdr	CuffGEX_MeanRS	CuffGEX_MeanCT	EdgeRGEX_log2FC	EdgeRGEX_pv	EdgeRGEX_fdr	VT_SplicedLog2FC	VT_PIRmi_MeanDelta	VT_PIRmi_MeanRS	VT_PIRmi_MeanCT	VT_PIRmi_RS.k1.p2.83	VT_PIRmi_RS.k2.p3.84	VT_PIRmi_CT.k1.cs.82	VT_PIRmi_CT.k1.cf.81	VT_PIRmi_CT.k2.cf.80	VT_mi_coord	VT_mi_length	VT_predictNMD	EdgeR_VT_Balance	CuffISO_HighCT_MeanRS	CuffISO_HighCT_MeanCT	CuffISO_HighCT_log2FC	CuffISO_HighCT_pval	CuffISO_NovMiHighRS_MeanRS	CuffISO_NovMiHighRS_MeanCT	CuffISO_NovMiHighRS_log2FC	CuffISO_NovMiHighRS_pval	CuffISO_KnownAll_MeanRS	CuffISO_KnownAll_MeanCT	CuffISO_KnownAll_log2FC	CuffISO_NovMiAll_MeanRS	CuffISO_NovMiAll_MeanCT	CuffISO_NovMiAll_log2FC	CuffISO_Score	iReckon_Known_RS.k1.p2.83	iReckon_Known_RS.k2.p3.84
ABCA5	23461	-1.29907	0.0137872	0.42999	107.19	263.764	154.82	59.5612	183.364	278.558	329.369	NA	NA	NA	NA	NA	-1.33172	0.00386021	0.0901406	NA	NA	NA	NA	NA	NA	NA	NA	NA	chr17:67282179-67282361	183	Upon insertion	NA	0.731345	1.34342	-0.877287	0.08315	0	0	0	1	0.91128	1.76541	-0.954037	0	0	0	0	NA	NA
ACR	49	1.42583	0.906902	1	0.709062	0.263917	0	1.41812	0	0	0.791751	1.55629	1	1	0.0336967	0.0114577	0.610913	0.727026	0.911822	NA	NA	NA	NA	NA	NA	NA	NA	NA	NA	NA	NA	NA	0.0336967	0.0114577	1.55629	1	0	0	0	1	0.0336967	0.0114577	1.55629	0	0	0	0	NA	NA
ACSS2	55902	0.00728528	0.965841	1	622.927	619.79	621.88	623.975	595.519	723.084	540.766	-0.103946	0.7118	0.887132	13.0026	13.974	0.0248322	0.930996	0.980334	NA	NA	NA	NA	NA	NA	NA	NA	NA	NA	NA	NA	NA	9.88938	8.54986	0.20998	0.58315	0	0	0	1	9.88938	8.54986	0.209979	0	0	0	0	NA	NA
ACTL6A	86	-0.497583	0.155856	0.797323	370.822	523.544	394.204	347.44	560.002	507.076	503.554	-0.322434	0.263	0.585353	14.3585	17.9545	-0.495472	0.078989	0.392412	0.0252134	-1.54	11.11	12.65	11.11	NA	7.69	19.15	11.11	chr3:179292256-179294004	1749	Upon insertion	-1	6.72198	13.3919	-0.994406	0.0136	0	0	0	1	14.3585	17.9544	-0.322431	0	0	0	0	NA	NA
ACTL6B	51412	NA	NA	NA	0	0	0	0	0	0	0	0	1	1	0	0	NA	NA	NA	NA	NA	NA	NA	NA	NA	NA	NA	NA	chr7:100246447-100247660	1214	Upon insertion	NA	0	0	0	1	0	0	0	1	0	0	NA	0	0	0	0	NA	NA
ACTR10	55860	-0.218352	0.523669	1	547.436	636.889	534.713	560.159	704.546	583.805	622.316	-0.00389507	0.9891	0.996246	16.8592	16.9048	-0.235621	0.410773	0.74784	NA	NA	NA	NA	NA	NA	NA	NA	NA	NA	NA	NA	NA	10.9157	16.1886	-0.568578	0.10045	4.13987	0.716146	2.53126	0.12495	10.9157	16.1886	-0.568574	4.13987	0.716146	2.53126	2	3.96276	6.30285
ADAT2	134637	-0.624295	0.115631	0.745121	139.703	215.346	188.646	90.7599	189.971	203.498	252.569	-0.848232	0.01905	0.147368	2.06451	3.71672	-0.645977	0.108067	0.447197	NA	NA	NA	NA	NA	NA	NA	NA	NA	chr6:143753749-143754967	1219	Upon insertion	NA	0.676293	2.19226	-1.6967	0.0619	0	0	0	1	1.38822	1.52447	-0.135072	0	0	0	0	0.487035	0.330279
AGBL4	84871	1.30147	0.899775	1	0.650502	0.263917	1.301	0	0	0	0.791751	0	1	1	0	0	0.989722	0.556987	0.837373	NA	NA	NA	NA	NA	NA	NA	NA	NA	chr1:49005411-49052675	47265	Upon insertion	NA	0	0	0	1	0	0	0	1	0	0	NA	0	0	0	0	NA	NA
AHCTF1	25909	0.188907	0.587753	1	1256.07	1101.91	1662.68	849.456	1048.15	1271.86	985.73	0.531349	0.061	0.290966	12.3707	8.55937	0.198108	0.50786	0.810185	NA	NA	NA	NA	NA	NA	NA	NA	NA	NA	NA	NA	NA	9.24159	4.49095	1.04112	0.01525	1.23062	1.04391	0.237384	0.7989	1.16317	2.19803	-0.918149	1.96592	1.04391	0.913208	0	4.36085	2.73651
AHSA1	10598	0.320648	0.46726	1	1335.75	1069.54	995.268	1676.22	1422.31	909.068	877.26	0.351633	0.2091	0.53181	58.2178	45.6251	0.266196	0.458516	0.781139	0.0219009	-1.49333	0.88	2.37333	0.65	1.11	2.27	2.67	2.18	chr14:77929103-77930940	1838	Upon insertion	1	58.2178	45.6251	0.351633	0.2091	0	0	0	1	58.2178	45.6251	0.351633	0	0	0	0	19.2289	31.1369
ALG12	79087	-0.230538	0.543499	1	330.523	387.793	391.602	269.444	401.418	365.295	396.667	-0.238282	0.43305	0.734259	7.85039	9.26023	-0.231962	0.452567	0.777061	-0.58058	30.49	38.46	7.97	38.46	NA	8.11	6.12	9.68	chr22:50301593-50302891	1299	Upon insertion	-1	5.40056	8.69879	-0.687704	0.0929	1.78962	0.428161	2.06342	0.14985	5.40056	8.69879	-0.687706	2.44984	0.561441	2.12548	2	2.87915	3.03344
ALG3	10195	0.733678	0.0297138	0.552576	497.601	299.241	476.168	519.033	348.556	275.222	273.946	0.878011	0.0034	0.0521814	24.8603	13.5269	0.72701	0.0160251	0.194324	NA	NA	NA	10.62	NA	NA	10.62	NA	NA	chr3:183960746-183961341	596	Upon insertion	NA	5.93494	6.44918	-0.119882	0.88965	10.4423	2.05938	2.34216	0.01365	10.2446	9.86057	0.0551221	13.2093	2.05938	2.68127	0	NA	NA
ALG6	29929	0.485536	0.158774	0.800599	333.815	238.421	349.97	317.66	253.57	205.166	256.527	1.069	0.00065	0.0172256	10.4316	4.97224	0.464419	0.136828	0.494248	NA	NA	NA	0	NA	NA	0	NA	NA	chr1:63872798-63876816	4019	Upon insertion	NA	4.71626	3.56178	0.405047	0.34095	0	0	0	1	4.71626	3.56178	0.405045	0	0	0	0	2.16676	2.57256
ALG8	79053	0.123759	0.721669	1	257.374	236.216	252.395	262.353	254.396	230.186	224.066	-0.451255	0.61885	0.843711	6.60899	9.036	0.114445	0.722631	0.911822	-0.157464	10.34	10.34	0	10.34	NA	0	0	0	chr11:77830296-77832110	1815	Upon insertion	-1	3.74542	7.74882	-1.04885	0.3868	0	0	0	1	6.60898	9.036	-0.451257	0	0	0	0	NA	NA
ALS2CR11	151254	-1.59916	0.757737	1	0.709062	2.14823	0	1.41812	1.65192	0.834007	3.95876	-1.34739	1	1	0.0130045	0.0330902	-1.84108	0.184263	0.554851	NA	NA	NA	NA	NA	NA	NA	NA	NA	chr2:202466608-202467946	1339	Upon insertion	NA	0	0.0195895	#NAME?	1	0	0	0	1	0.0130045	0.0330902	-1.34739	0	0	0	0	NA	NA
ANGEL1	23357	-0.44144	0.23839	0.882415	232.212	315.334	275.813	188.611	286.609	341.109	318.284	-0.34055	0.514	0.782818	11.0584	14.0026	-0.439492	0.171726	0.537269	NA	NA	NA	0	NA	NA	NA	0	0	chr14:77257118-77257639	522	Upon insertion	NA	0.596386	1.73564	-1.54115	1	0	0	0	1	0.596386	1.73564	-1.54115	0	0	0	0	1.83422	1.31553
ANK3	288	-0.630291	0.343068	0.981191	127.954	198.057	213.365	42.5437	175.93	222.68	195.563	-0.262423	0.48525	0.766197	1.05276	1.26278	-0.779431	0.107879	0.446902	NA	NA	NA	NA	NA	NA	NA	NA	NA	chr10:61840377-61842372	1996	UTR/nc	NA	0.268084	0.772358	-1.52658	0.0398	0	0	0	1	1.05276	0.989005	0.0901269	0	0	0	0	NA	NA
ANKRD13A	88455	-0.443683	0.177226	0.816239	1616.49	2198.54	1610.64	1622.33	2094.64	2497.85	2003.13	-0.325473	0.2648	0.587016	26.5122	33.2218	-0.438492	0.133179	0.487802	0.02283	-1.57	0	1.57	0	NA	1.1	0	3.61	chr12:110451055-110454192	3138	Upon insertion	-1	18.4535	27.744	-0.588282	0.09225	0	0	0	1	18.4535	27.744	-0.588281	0	0	0	0	9.37444	9.60512
ANKZF1	55139	-0.5194	0.124817	0.756817	1138.12	1631.34	1353.04	923.199	1541.25	1650.5	1702.27	-0.587779	0.0455	0.247431	32.6571	49.0814	-0.524241	0.07794	0.390728	0.235223	-13.4333	10.71	24.1433	10.71	NA	19.15	26.61	26.67	chr2:220095128-220096649	1522	Upon insertion	-1	8.94831	12.806	-0.517136	0.36055	1.46552	3.97302	-1.43882	0.3418	13.2486	12.1034	0.130432	1.46552	3.97302	-1.43882	0	7.73574	7.00436
ANTXR2	118429	-0.562867	0.0947314	0.724715	926.213	1368.2	1019.99	832.439	1333.1	1492.04	1279.47	-0.846014	0.0068	0.0779815	8.44093	15.1728	-0.549909	0.0533314	0.335178	NA	NA	NA	3.28	NA	NA	NA	4.23	2.33	chr4:80990662-80992736	2075	Upon insertion	NA	0	5.62954	#NAME?	0.16545	0	0	0	1	8.44094	15.1728	-0.846013	0	0	0	0	3.36874	2.93769
AOX1	316	#NAME?	0.553374	1	0	1.9098	0	0	2.47789	1.66801	1.5835	#NAME?	1	1	0	0.0218402	-4.0188	0.0452724	0.314619	NA	NA	NA	NA	NA	NA	NA	NA	NA	chr2:201457927-201459994	2068	Upon insertion	NA	0	0.0218402	#NAME?	1	0	0	0	1	0	0.0218402	#NAME?	0	0	0	0	0	0
AP1M1	8907	0.754856	0.0160223	0.448784	2486.24	1473.36	2546.07	2426.41	1765.91	1379.45	1274.72	0.726882	0.0156	0.130321	59.8379	36.1546	0.778083	0.00706929	0.127044	NA	NA	NA	1.03333	NA	NA	0.41	1.29	1.4	chr19:16314427-16317151	2725	Upon insertion	NA	51.3827	36.1546	0.507104	0.1408	8.45522	0	Inf	0.15965	51.3827	36.1546	0.507103	8.45522	0	Inf	0	21.8284	26.0983
AP1M2	10053	-1.1181	0.29327	0.939309	6.20588	13.4706	3.90301	8.50875	20.6491	15.0121	4.75051	-1.0802	1	1	0.215063	0.454716	-0.824157	0.330855	0.685467	NA	NA	NA	NA	NA	NA	NA	NA	NA	chr19:10694350-10694589	240	No	NA	0.215063	0.454716	-1.0802	1	0	0	0	1	0.215063	0.454716	-1.08021	0	0	0	0	0	0.0729941
AP2A1	160	0.232844	0.419783	1	2508.28	2134.44	3143.23	1873.34	2027.74	2179.26	2196.32	0.229467	0.45755	0.748398	41.9611	35.7907	0.226384	0.462762	0.782185	-0.722198	30.75	52.67	21.92	64.36	40.98	18.8	26.35	20.61	chr19:50306634-50308709	2076	Upon insertion	-1	18.1785	23.6453	-0.379322	0.4874	21.0594	6.54966	1.68497	0.00385	18.1785	23.6453	-0.37932	21.0594	7.58875	1.47253	2	NA	NA
AP2A2	161	-0.0764062	0.860768	1	962.01	1014.33	1138.38	785.641	1039.06	969.116	1034.82	0.0376506	0.89075	0.959126	15.2722	14.8788	-0.0781699	0.785233	0.935381	-0.433794	22.45	36	13.55	NA	36	9.62	17.43	13.6	chr11:1006618-1008011	1394	Upon insertion	-1	5.28288	5.79998	-0.134723	0.77235	2.86304	0.395926	2.85425	0.4543	5.79267	9.8299	-0.762948	7.31329	2.27342	1.68566	0	NA	NA
AP4E1	23431	0.074474	0.799651	1	287.544	273.077	338.261	236.827	209.794	292.737	316.701	0.285616	0.36875	0.684552	2.98066	2.44531	0.0607963	0.857162	0.961398	NA	NA	NA	NA	NA	NA	NA	NA	NA	chr15:51240357-51242022	1666	Upon insertion	NA	1.42348	2.31012	-0.698547	0.34225	0	0	0	1	1.42348	2.44531	-0.780598	0	0	0	0	0	0.986768
AP4M1	9179	-0.310529	0.460509	1	116.103	143.986	130.1	102.105	132.154	150.955	148.849	#NAME?	0.2655	0.587692	0	1.8308	-0.315139	0.397701	0.738935	NA	NA	NA	NA	NA	NA	NA	NA	NA	NA	NA	NA	NA	0	1.8308	#NAME?	0.2655	0	0	0	1	0	1.8308	#NAME?	0	0	0	0	NA	NA
AP4S1	11154	-0.857915	0.0324317	0.559805	98.1878	177.957	102.779	93.5962	207.316	147.619	178.936	-0.0889954	0.86055	0.950575	2.17297	2.31123	-0.867597	0.0241081	0.237897	NA	NA	NA	NA	NA	NA	NA	NA	NA	NA	NA	NA	NA	0.918261	2.31123	-1.33169	0.0242	0	0	0	1	2.17297	2.31123	-0.0889919	0	0	0	0	NA	NA
APPBP2	10513	-0.147512	0.676616	1	402.255	445.561	389	415.51	432.804	462.874	441.005	0.00189476	0.9942	0.998752	4.27684	4.27122	-0.169179	0.550303	0.835488	NA	NA	NA	0	NA	NA	0	NA	NA	chr17:58531854-58533656	1803	Upon insertion	NA	2.65263	4.08089	-0.621461	0.31705	0	0.190334	#NAME?	1	4.27684	4.08089	0.0676614	0	0.190334	#NAME?	0	1.60504	1.73593
ARIH2	10425	-0.0879373	0.803488	1	1077.52	1145.24	1108.46	1046.58	1091.1	1114.23	1230.38	0.0808303	0.8118	0.931121	26.5267	25.0814	-0.111401	0.688891	0.900498	NA	NA	NA	NA	NA	NA	NA	NA	NA	NA	NA	NA	NA	14.2875	12.9576	0.140952	0.7029	1.91414	2.20966	-0.207127	0.76875	14.2875	12.9576	0.140955	2.49892	4.11572	-0.719841	0	NA	NA
ARL16	339231	0.167617	0.58309	1	395.261	351.906	481.372	309.151	351.86	343.611	360.247	0.1978	0.8161	0.932775	19.3568	16.8768	0.165563	0.58986	0.85362	-0.351098	21.3233	22.61	1.28667	16.19	29.03	0.55	1.99	1.32	chr17:79650625-79650722	98	Upon insertion	-1	13.4301	8.77325	0.614292	0.67005	0	0	0	1	13.4301	8.77325	0.614287	0	0	NA	0	1.34317	2.17009
ARL2	402	0.922599	0.00974985	0.378089	307.964	162.469	278.415	337.514	202.361	140.947	144.099	NA	NA	NA	NA	NA	0.908938	0.00983742	0.152304	NA	NA	NA	1.60667	NA	NA	0.85	1.84	2.13	chr11:64781745-64785835	4091	Upon insertion	NA	32.0102	19.838	0.69027	0.10265	0	0	0	1	32.0102	19.838	0.690265	0	0	0	0	12.2241	20.3748
ARL2-SNX15	100528018	Inf	0.729881	1	0.650502	0	1.301	0	0	0	0	NA	NA	NA	NA	NA	NA	NA	NA	NA	NA	NA	NA	NA	NA	NA	NA	NA	NA	NA	NA	NA	0.696593	1.96115	-1.49331	0.3513	0	0	0	1	0	0	NA	0	0	0	0	NA	NA
ARMC9	80210	0.661829	0.581514	1	9.04213	5.71532	3.90301	14.1812	7.43366	4.17004	5.54226	1.12248	1	1	0.127171	0.0584098	0.392041	0.629345	0.874389	NA	NA	NA	NA	NA	NA	NA	NA	NA	chr2:232087534-232091486	3953	Upon insertion	NA	0.00620535	0.0418231	-2.75272	1	0	0	0	1	0.0763681	0.0584098	0.386761	0	0	0	0	0.0159375	0.0762327
ARNTL2	56938	1.14561	0.15201	0.793527	28.3688	12.8227	15.6121	41.1256	9.91154	16.6801	11.8763	1.23043	1	1	0.244652	0.104268	0.931166	0.157422	0.524099	NA	NA	NA	NA	NA	NA	NA	NA	NA	chr12:27543173-27553466	10294	Upon insertion	NA	0.166322	0.0682701	1.28465	1	0	0	0	1	0.0783294	0.0359978	1.12165	0	0	0	0	NA	NA
ARPC5	10092	0.116097	0.711093	1	6162.25	5685.79	5738.73	6585.77	5847.81	5796.35	5413.2	0.256636	0.40235	0.711596	209.427	175.298	0.0934899	0.78696	0.935959	-0.132388	8.59	10.62	2.03	11.36	9.88	NA	2.03	NA	chr1:183602290-183604651	2362	Upon insertion	-1	170.419	175.298	-0.0407202	0.90535	39.0073	0	Inf	0.0992	170.419	175.298	-0.0407233	39.0073	0	Inf	0	0	77.1608
ARPC5L	81873	0.937761	0.00392604	0.227868	951.955	496.961	967.947	935.962	545.961	397.821	547.1	0.983466	0.00205	0.0377895	64.9255	32.8369	0.907597	0.00160083	0.0535222	NA	NA	NA	7.37	NA	NA	7.85	4.46	9.8	chr9:127631719-127635970	4252	Upon insertion	NA	40.2267	26.1641	0.620562	1	21.0551	2.70763	2.95907	0.00105	40.2267	26.1641	0.620565	21.0551	2.70763	2.95907	0	18.0131	21.1139
ASCC2	84164	-0.252198	0.676004	1	2172.89	2587.96	2686.57	1659.21	3329.45	1402.8	3031.62	-0.264932	0.37545	0.68963	42.0457	50.5213	-0.270639	0.498753	0.804266	NA	NA	NA	1.09667	NA	NA	0.31	2.13	0.85	chr22:30200820-30202204	1385	Upon insertion	NA	19.554	29.4232	-0.589494	0.20405	4.94762	0	Inf	0.1273	24.3694	29.4232	-0.271882	8.43437	0	Inf	2	NA	NA
ASZ1	136991	NA	NA	NA	0	0	0	0	0	0	0	0	1	1	0	0	NA	NA	NA	NA	NA	NA	NA	NA	NA	NA	NA	NA	chr7:117023165-117024779	1615	UTR/nc	NA	0	0	0	1	0	0	0	1	0	0	NA	0	0	0	0	NA	NA
ATG2B	55102	-0.732297	0.0365092	0.582626	428.138	711.258	538.616	317.66	583.129	742.266	808.378	-0.557865	0.0533	0.271016	2.51989	3.7095	-0.746251	0.0226334	0.231986	NA	NA	NA	0	NA	NA	NA	NA	0	chr14:96756143-96756772	630	Upon insertion	NA	1.69118	2.86292	-0.759455	0.49335	0	0	0	1	1.69118	2.86292	-0.759457	0	0	0	0	1.30461	0.774984
ATG3	64422	0.4998	0.116419	0.746607	2067.22	1461.94	1899.47	2234.96	1473.52	1552.09	1360.23	-0.0354654	0.9008	0.962461	53.9643	55.3074	0.47956	0.0901896	0.41874	-1.27372	56.2033	60.36	4.15667	60.36	NA	3.35	4.98	4.14	chr3:112251628-112253115	1488	Upon insertion	-1	17.6795	52.8512	-1.57986	0.0082	0	0	0	1	53.9643	55.3073	-0.0354654	0	0	0	0	8.783	11.2315
ATG4C	84938	-0.2234	0.54846	1	227.405	265.491	225.074	229.736	289.913	246.866	259.694	-0.037957	0.90515	0.96465	6.23249	6.39864	-0.23783	0.461746	0.782185	-0.0547327	3.48	10	6.52	10	NA	5	3.45	11.11	chr1:63307219-63329662	22444	Upon insertion	-1	4.13689	4.2273	-0.0311891	0.9396	0	0	0	1	6.23248	6.16337	0.0160869	0	0	0	0	2.17882	2.34398
ATG9A	79065	0.801992	0.0175235	0.457669	1957.4	1122.68	2417.27	1497.54	1108.44	1170.95	1088.66	NA	NA	NA	NA	NA	0.806875	0.00506653	0.103376	0.0872035	-5.77833	1.485	7.26333	2.97	0	4.5	8.2	9.09	chr2:220085615-220085801	187	Upon insertion	1	3.99863	7.56267	-0.919388	0.1738	7.0982	0	Inf	0.16135	12.4052	11.5613	0.101645	13.3926	1.58149	3.08208	1	0	6.55303
ATL1	51062	-0.436929	0.606549	1	14.8381	20.0866	16.9131	12.7631	28.0827	10.0081	22.169	-0.41169	1	1	0.348763	0.46394	-0.449049	0.499003	0.804349	NA	NA	NA	NA	NA	NA	NA	NA	NA	NA	NA	NA	NA	0.147124	0.304914	-1.05137	1	0	0	0	1	0.348764	0.46394	-0.411687	0	0	0	0	0.154447	0.121562
ATP2C1	27032	-0.309278	0.371283	0.996882	515.587	638.857	533.412	497.762	650.032	635.514	631.026	-0.207034	0.5713	0.818774	7.89865	9.11751	-0.316926	0.258398	0.62219	NA	NA	NA	NA	NA	NA	NA	NA	NA	NA	NA	NA	NA	2.80735	3.50831	-0.321569	0.6348	0	0	0	1	7.20507	8.46866	-0.233122	0	0	0	0	5.55892	0
ATP6V1A	523	0.499098	0.105675	0.735265	1988.12	1406.69	2254.64	1721.6	1294.28	1583.78	1342.02	0.691715	0.01285	0.115572	30.2923	18.7545	0.50965	0.069068	0.371264	NA	NA	NA	NA	NA	NA	NA	NA	NA	chr3:113500026-113503070	3045	Upon insertion	NA	29.0638	18.7545	0.631988	0.02595	1.22847	0	Inf	0.24825	29.0638	18.7545	0.631987	1.22847	0	Inf	0	12.6419	10.4228
ATXN10	25814	0.0994913	0.76402	1	1014.69	947.074	928.917	1100.46	1073.75	818.161	949.31	0.235993	0.3844	0.69736	22.7864	19.3479	0.059546	0.836112	0.955832	-0.0456548	3.115	3.115	0	4.69	1.54	0	0	0	chr22:46202903-46238870	35968	NA	1	22.7864	19.3479	0.235993	0.38455	0	0	0	1	22.7864	19.3479	0.235996	0	0	0	0	0	0
BABAM1	29086	0.0362629	0.904914	1	1125.73	1097.78	1092.84	1158.61	1324.84	894.89	1073.61	0.0380869	0.8931	0.95958	45.9203	44.7238	0.0166969	0.955253	0.989961	NA	NA	NA	NA	NA	NA	NA	NA	NA	NA	NA	NA	NA	28.853	26.1135	0.143923	0.7322	0	0	0	1	39.4254	38.2116	0.0451144	0	0	0	0	17.9056	19.8469
BAZ1B	9031	0.676251	0.0283417	0.544702	2341.87	1465.51	2791.96	1891.78	1574.28	1368.61	1453.66	0.952571	0.0011	0.0246176	27.399	14.1573	0.678558	0.0183223	0.209128	NA	NA	NA	2.86	NA	NA	NA	2.86	NA	chr7:72925183-72936156	10974	UTR/nc	NA	2.28054	8.29576	-1.863	0.21725	0	0	0	1	5.72591	3.41791	0.744391	0	0	0	0	6.78669	1.57518
BAZ2B	29994	-1.13392	0.0398341	0.600117	339.753	745.602	422.826	256.68	500.533	1014.99	721.285	-0.991301	0.0027	0.0449429	3.35186	6.66343	-1.1262	0.00167405	0.0548258	NA	NA	NA	NA	NA	NA	NA	NA	NA	chr2:160269057-160284451	15395	Upon insertion	NA	1.57913	2.49007	-0.657056	0.23725	0	0	0	1	1.56298	3.26626	-1.06334	0	0	0	0	1.15063	0
BIVM-ERCC5	100533467	NA	NA	NA	0	0	0	0	0	0	0	NA	NA	NA	NA	NA	NA	NA	NA	NA	NA	NA	NA	NA	NA	NA	NA	NA	NA	NA	NA	NA	8.10661	5.20771	0.638449	0.4422	44.9045	0	Inf	0.1644	0	0	NA	44.9045	0	Inf	0	NA	NA
BMP1	649	-0.205265	0.68804	1	90.5638	104.411	98.8763	82.2512	72.6847	90.9068	149.641	-0.311932	0.43355	0.7346	1.14765	1.42466	-0.217688	0.612849	0.865094	NA	NA	NA	NA	NA	NA	NA	NA	NA	chr8:22054934-22059315	4382	UTR/nc	NA	0	0.569299	#NAME?	0.15865	0	0	0	1	0.339729	0.87675	-1.36778	0	0	0	0	0	0
BRAF	673	-0.0399253	0.960757	1	81.4567	83.7425	80.6623	82.2512	77.6404	97.5788	76.0081	0.074232	0.8344	0.939648	3.36029	3.19177	-0.0349134	0.93456	0.981897	NA	NA	NA	NA	NA	NA	NA	NA	NA	chr7:140453194-140453986	793	Upon insertion	NA	2.35484	2.29067	0.039861	0.9229	0	0	0	1	0.245754	0	Inf	0	0	0	0	0.765331	0.777002
BRCC3	79184	1.00233	0.00248118	0.176339	553.276	276.193	657.007	449.545	297.346	249.368	281.863	1.1201	0.0001	0.00430322	12.0839	5.55932	1.00066	0.000830651	0.0346653	NA	NA	NA	NA	NA	NA	NA	NA	NA	chrX:154305565-154306890	1326	UTR/nc	NA	9.4837	4.18226	1.18117	0.0019	0	0	0	1	9.4837	4.97034	0.932106	0	0	0	0	NA	NA
BRF1	2972	0.936588	0.00343423	0.213862	1041.39	544.089	1186.52	896.254	520.356	537.101	574.811	1.03748	0.0618	0.292457	15.6886	7.64316	0.928877	0.000833061	0.0346831	NA	NA	NA	NA	NA	NA	NA	NA	NA	chr14:105722887-105739057	16171	Upon insertion	NA	3.02774	4.49326	-0.569524	0.60465	0	0	0	1	15.6886	7.64316	1.03748	0	0	0	0	0	0
BRMS1	25855	0.763407	0.0183134	0.45944	1295.5	763.185	1133.17	1457.83	849.915	754.777	684.865	0.72078	0.0161	0.13235	52.9057	32.1015	0.738082	0.0108552	0.159934	-0.479239	25.91	34.24	8.33	45.04	23.44	7.81	7.56	9.62	chr11:66106257-66107591	1335	Upon insertion	1	35.8634	23.2216	0.627048	0.14205	9.60169	0.323823	4.89001	0.22425	40.8916	27.0342	0.597017	12.014	1.54904	2.95527	0	16.6389	21.9841
BRMS1L	84312	0.435521	0.336478	0.975699	68.8107	50.8805	78.0603	59.5612	58.6433	42.5344	51.4638	0.814327	0.08045	0.333849	2.31825	1.31833	0.434059	0.343187	0.694399	NA	NA	NA	NA	NA	NA	NA	NA	NA	chr14:36333160-36334140	981	Upon insertion	NA	1.16489	1.11868	0.0583954	0.91545	0	0	0	1	1.16489	1.11868	0.0583963	0	0	0	0	0.841943	0.634315
BROX	148362	-0.00660986	0.992956	1	771.998	775.543	744.175	799.822	739.236	795.643	791.751	0.213532	0.4303	0.732846	14.5388	12.5386	-0.0355153	0.896423	0.972047	NA	NA	NA	NA	NA	NA	NA	NA	NA	NA	NA	NA	NA	6.95979	4.93357	0.496412	0.43415	0	0	0	1	12.1979	10.0013	0.286444	0	0	0	0	0	0
BRWD1	54014	-0.611859	0.0947852	0.724715	565.929	864.868	675.221	456.636	642.598	897.392	1054.61	0.114329	0.8391	0.942166	5.08754	4.69993	-0.625798	0.0544129	0.337638	NA	NA	NA	NA	NA	NA	NA	NA	NA	chr21:40608711-40610404	1694	Upon insertion	NA	3.11599	1.52126	1.03443	1	0	0	0	1	3.56634	3.01035	0.244515	0	0	0	0	0	0
BTAF1	9044	-0.574948	0.201568	0.840476	869.123	1294.67	1138.38	599.867	914.34	1496.21	1473.45	-0.413838	0.1405	0.44248	7.99334	10.6489	-0.594607	0.0929594	0.422239	NA	NA	NA	1.165	NA	NA	NA	0	2.33	chr10:93756328-93757359	1032	Upon insertion	NA	1.2078	3.79016	-1.64987	1	0	0	0	1	6.39206	7.2147	-0.174658	0	0	0	0	3.16175	2.3205
BTBD1	53339	0.181551	0.588704	1	830.317	732.136	740.272	920.363	648.38	753.109	794.918	0.252801	0.3531	0.669909	16.6825	14.001	0.119859	0.660422	0.887772	NA	NA	NA	NA	NA	NA	NA	NA	NA	chr15:83687606-83698887	11282	UTR/nc	NA	16.2247	13.3494	0.281418	0.31775	0	0	0	1	16.2247	13.3494	0.281417	0	0	0	0	6.14651	7.70326
BZW2	28969	0.71814	0.0552666	0.647815	625.583	380.28	468.362	782.805	414.633	362.793	363.414	0.789723	0.00705	0.0796204	22.1636	12.8207	0.619556	0.042529	0.308201	0.00698993	-0.483333	0	0.483333	0	0	0	1.45	0	chr7:16737812-16744171	6360	Upon insertion	1	18.9019	9.92052	0.930044	0.011	0	0	0	1	22.1636	12.2748	0.852496	0	0	0	0	0	0
C10orf11	83938	-1.22328	0.027565	0.539146	24.355	56.8634	26.0201	22.69	66.077	62.5505	41.9628	-0.640167	0.1818	0.499835	3.5384	5.51462	-1.14061	0.0285058	0.258969	-0.632704	35.23	36	0.77	36	NA	1.54	0	NA	chr10:77795893-77806921	11029	Upon insertion	-1	2.13805	5.51462	-1.36697	0.0218	0	0	0	1	2.13805	5.51462	-1.36697	0	0	0	0	0.620866	0.629032
C11orf80	79703	-0.536672	0.290299	0.93654	51.8455	75.2082	61.1472	42.5437	66.9029	54.2105	104.511	NA	NA	NA	NA	NA	-0.543482	0.260062	0.624294	NA	NA	NA	NA	NA	NA	NA	NA	NA	chr11:66571662-66581335	9674	Upon insertion	NA	0.135559	0.653338	-2.2689	0.23775	0	0	0	1	0	0.297001	#NAME?	0	0	0	0	NA	NA
C11orf85	283129	NA	NA	NA	0	0	0	0	0	0	0	0	1	1	0	0	NA	NA	NA	NA	NA	NA	NA	NA	NA	NA	NA	NA	NA	NA	NA	NA	0	0	0	1	0	0	0	1	0	0	NA	0	0	0	0	NA	NA
C12orf50	160419	#NAME?	1	1	0	0.263917	0	0	0	0	0.791751	#NAME?	1	1	0	0.0101025	NA	NA	NA	NA	NA	NA	NA	NA	NA	NA	NA	NA	chr12:88420848-88423116	2269	UTR/nc	NA	0	0.0101025	#NAME?	1	0	0	0	1	0	0.0101025	#NAME?	0	0	0	0	NA	NA
C14orf132	56967	-1.86881	0.108387	0.736634	17.0238	62.1762	15.6121	18.4356	34.6904	43.3684	108.47	-1.36106	1	1	0.163537	0.420084	-1.89674	0.000787842	0.0333564	NA	NA	NA	NA	NA	NA	NA	NA	NA	NA	NA	NA	NA	0.119416	0.420084	-1.81468	1	0	0	0	1	0.163536	0.420084	-1.36107	0	0	0	0	0.0630664	0
C14orf93	60686	-0.310821	0.409823	1	167.402	207.648	156.121	178.684	222.184	190.154	210.606	-0.188616	0.5853	0.825229	4.53546	5.16893	-0.347114	0.320445	0.677142	NA	NA	NA	NA	NA	NA	NA	NA	NA	chr14:23470247-23479309	9063	UTR/nc	NA	0.890221	2.86509	-1.68635	0.056	0	0	0	1	4.3141	4.87209	-0.175478	0	0	0	0	0	0
C15orf41	84529	-0.117659	0.865495	1	42.6213	46.243	45.5352	39.7075	48.7318	41.7004	48.2968	0.0259055	0.95685	0.985173	1.08593	1.0666	-0.130708	0.788113	0.936588	NA	NA	NA	NA	NA	NA	NA	NA	NA	chr15:36984377-36989523	5147	UTR/nc	NA	0.312592	0.833577	-1.41504	0.24725	0	0	0	1	0.773335	0.233025	1.73061	0	0	0	0	0.537725	0
C16orf59	80178	2.34833	0.142993	0.778888	20.9791	4.11974	6.50502	35.4531	2.47789	7.50607	2.37525	2.29273	0.0181	0.142322	0.783747	0.159954	1.92914	0.0430423	0.309727	NA	NA	NA	NA	NA	NA	NA	NA	NA	chr16:2512241-2512415	175	Upon insertion	NA	0.783747	0.159954	2.29273	0.0181	0	0	0	1	0.783747	0.159954	2.29273	0	0	0	0	0.118496	0.627684
C16orf62	57020	0.0991673	0.73384	1	663.922	619.818	735.068	592.776	621.123	641.352	596.98	0.185233	0.50915	0.781481	10.3606	9.11224	0.105803	0.704241	0.908272	NA	NA	NA	0	NA	NA	0	NA	NA	chr16:19619597-19620295	699	Upon insertion	NA	9.05223	8.89317	0.0255768	0.93755	1.30839	0	Inf	0.2249	9.05223	8.89317	0.0255755	1.30839	0	Inf	0	4.85326	4.02946
C17orf75	64149	0.042879	0.875224	1	182.493	177.149	214.666	150.321	177.582	170.971	182.895	0.30083	0.36965	0.685658	3.04635	2.47298	0.040537	0.908966	0.975162	NA	NA	NA	NA	NA	NA	NA	NA	NA	chr17:30664974-30665226	253	Upon insertion	NA	0.299922	1.74818	-2.54319	0.02065	1.94261	0.220605	3.13846	0.0111	0.299922	1.74818	-2.54319	2.39515	0.532232	2.16999	3	0.210056	0.375558
C18orf63	644041	NA	NA	NA	0	0	0	0	0	0	0	0	1	1	0	0	NA	NA	NA	NA	NA	NA	NA	NA	NA	NA	NA	NA	NA	NA	NA	NA	0	0	0	1	0	0	0	1	0	0	NA	0	0	0	0	NA	NA
C18orf8	29919	0.512118	0.105573	0.735265	943.725	661.732	1072.03	815.421	700.416	620.501	664.279	0.866696	0.04755	0.254037	28.707	15.7429	0.511922	0.0636405	0.360852	NA	NA	NA	NA	NA	NA	NA	NA	NA	NA	NA	NA	NA	14.1162	15.7429	-0.157356	0.7681	4.64377	0	Inf	0.1636	14.1162	15.7429	-0.15735	14.5908	0	Inf	0	0	8.68057
C19orf44	84167	-0.20216	0.731027	1	53.0879	61.0734	65.0502	41.1256	74.3366	55.0445	53.8391	0	1	1	0	0	-0.171573	0.71189	0.91008	NA	NA	NA	NA	NA	NA	NA	NA	NA	NA	NA	NA	NA	0	0	0	1	0	0	0	1	0	0	NA	0	0	0	0	6.07086	6.75648
C1orf109	54955	0.624868	0.0829327	0.702155	224.224	145.404	248.492	199.956	166.844	128.437	140.932	0.85993	0.01285	0.115572	7.60188	4.18848	0.629502	0.0732797	0.37989	NA	NA	NA	NA	NA	NA	NA	NA	NA	chr1:38149110-38151944	2835	Upon insertion	NA	3.03413	1.7182	0.820382	0.2263	2.65112	0.2518	3.39625	0.08965	3.03413	1.7182	0.820385	3.17268	0.471832	2.74936	0	2.47611	1.57895
C1orf228	339541	0.789611	0.0259164	0.523752	330.953	191.457	287.522	374.385	180.06	203.498	190.812	0.38519	0.16885	0.482846	43.6942	33.4557	0.735825	0.0232476	0.234727	NA	NA	NA	NA	NA	NA	NA	NA	NA	chr1:45155576-45162773	7198	Upon insertion	NA	15.1269	13.3497	0.18031	0.6901	0	0	0	1	0	0	NA	0	0	0	0	0	0
C1orf27	54953	-0.850345	0.0273043	0.536489	131.65	237.356	147.014	116.286	205.665	259.376	247.026	-0.565678	0.79045	0.92363	1.66844	2.46942	-0.856084	0.0178558	0.206909	NA	NA	NA	NA	NA	NA	NA	NA	NA	chr1:186357681-186358719	1039	Upon insertion	NA	0	2.46942	#NAME?	0.17825	1.66844	0	Inf	0.20955	0	2.46942	#NAME?	1.66844	0	Inf	2	NA	NA
C20orf194	25943	-0.19399	0.792574	1	183.046	209.39	265.405	100.687	150.325	242.696	235.15	-0.0805348	0.8151	0.932269	1.58333	1.67423	-0.239912	0.577968	0.849373	NA	NA	NA	NA	NA	NA	NA	NA	NA	chr20:3233331-3234371	1041	Upon insertion	NA	0.899735	1.59733	-0.82809	0.0695	0.683598	0.0769027	3.15204	0.1156	0.899735	1.59733	-0.82809	0.683598	0.0769027	3.15204	2	0.46406	0.420353
C21orf33	8209	-0.0255147	0.934171	1	959.944	977.072	853.459	1066.43	1013.46	971.618	946.143	0.023619	0.942	0.979187	37.1951	36.5911	-0.0654625	0.81715	0.946521	-0.600641	30.56	40.82	10.26	50.56	31.08	9.58	9.72	11.48	chr21:45563244-45564702	1459	Upon insertion	-1	23.8139	29.4407	-0.30601	0.51055	8.88702	0	Inf	0.16235	23.8139	29.4407	-0.306008	12.5997	4.20729	1.58243	2	7.29013	13.139
C2CD3	26005	-0.605356	0.089636	0.715359	293.743	446.888	326.552	260.935	412.155	464.542	463.966	0.887049	0.0673	0.305107	5.43341	2.93795	-0.611877	0.0422501	0.307496	NA	NA	NA	NA	NA	NA	NA	NA	NA	NA	NA	NA	NA	1.0691	2.93795	-1.45841	0.05	0	0	0	1	1.0691	2.93795	-1.45841	0	0	0	0	0.729852	0.369735
C3orf17	25871	0.529871	0.0949787	0.724715	1035.22	717.01	1134.48	935.962	740.062	688.89	722.077	0.696528	0.0184	0.144004	15.508	9.56927	0.526273	0.0513775	0.330896	-0.696927	36.8033	40.74	3.93667	40.74	NA	6.67	1.69	3.45	chr3:112731659-112732118	460	UTR/nc	-1	7.42577	4.1347	0.844758	0.0781	1.39912	0	Inf	0.23135	11.9844	7.40127	0.695317	1.94225	0	Inf	0	3.32265	4.27411
C3orf20	84077	#NAME?	0.641601	1	0	1.63716	0	0	0.825962	2.50202	1.5835	#NAME?	1	1	0	0.0285023	-3.85078	0.0626331	0.358829	NA	NA	NA	NA	NA	NA	NA	NA	NA	chr3:14746126-14755513	9388	Upon insertion	NA	0	0.0189946	#NAME?	1	0	0	0	1	0	0.0285023	#NAME?	0	0	0	0	NA	NA
C4orf29	80167	0.416962	0.307911	0.951607	91.8711	68.8115	117.09	66.6518	56.9914	74.2266	75.2164	0.270613	0.55155	0.806181	3.42958	2.84301	0.406876	0.360488	0.709134	NA	NA	NA	NA	NA	NA	NA	NA	NA	chr4:128930347-128932827	2481	Upon insertion	NA	3.06152	2.23338	0.455022	0.34045	0	0	0	1	0.368058	0	Inf	0	0	0	0	NA	NA
C5orf34	375444	-0.277993	0.799478	1	13.4785	16.3428	15.6121	11.345	21.475	12.5101	15.0433	-0.171184	1	1	0.37587	0.423223	-0.254354	0.687321	0.899857	NA	NA	NA	NA	NA	NA	NA	NA	NA	chr5:43487214-43488010	797	Upon insertion	NA	0.37587	0.263492	0.512474	1	0	0	0	1	0.37587	0.263492	0.512475	0	0	0	0	0.180356	0.115954
C7orf63	79846	#NAME?	0.744382	1	0	1.35916	0	0	0.825962	1.66801	1.5835	#NAME?	1	1	0	0.0220185	-3.65932	0.0792529	0.392412	NA	NA	NA	NA	NA	NA	NA	NA	NA	chr7:89887478-89891260	3783	Upon insertion	NA	0	0.0217807	#NAME?	1	0	0	0	1	0	0.0220185	#NAME?	0	0	0	0	NA	NA
CACNA1A	773	0.883033	0.112022	0.740866	45.9846	24.9341	33.8261	58.1431	29.7346	30.0243	15.0433	0.727632	1	1	0.293317	0.177132	0.930662	0.118777	0.46662	NA	NA	NA	NA	NA	NA	NA	NA	NA	chr19:13566027-13616745	50719	Upon insertion	NA	0.205806	0.133036	0.629468	1	0	0	0	1	0.0875104	0.0440961	0.988803	0	0	0	0	NA	NA
CACNA1B	774	2.92909	0.4393	1	2.01007	0.263917	2.60201	1.41812	0	0	0.791751	2.98611	1	1	0.0108908	0.00137453	2.4184	0.0845945	0.404794	NA	NA	NA	NA	NA	NA	NA	NA	NA	chr9:140772670-140773505	836	Upon insertion	NA	0.0108908	0.00137453	2.98611	1	0	0	0	1	0.0108908	0.00137453	2.9861	0	0	0	0	0.00606942	0
CACNA1C	775	0.34695	0.726179	1	10.1089	7.94806	11.709	8.50875	9.08558	10.0081	4.75051	1.9508	1	1	0.108092	0.0279606	0.477488	0.48527	0.796604	NA	NA	NA	NA	NA	NA	NA	NA	NA	chr12:2692109-2693668	1560	Upon insertion	NA	0.0598969	0.0279606	1.09909	1	0	0	0	1	0	0	NA	0	0	0	0	NA	NA
CACNA1D	776	-0.373329	0.814093	1	9.22415	11.9484	15.6121	2.83625	4.95577	15.8461	15.0433	-0.346709	1	1	0.0716248	0.0910821	-0.420675	0.603646	0.859665	NA	NA	NA	NA	NA	NA	NA	NA	NA	chr3:53761027-53764468	3442	Upon insertion	NA	0	0.0707914	#NAME?	1	0	0	0	1	0.0716248	0.0202908	1.81964	0	0	0	0	NA	NA
CACNA1E	777	-2.45797	0.00201327	0.160374	8.63221	47.4291	13.01	4.25437	48.7318	65.0526	28.503	-1.5177	0.1458	0.450113	0.224125	0.641747	-2.32905	0.000213934	0.0139685	NA	NA	NA	NA	NA	NA	NA	NA	NA	chr1:181453147-181479612	26466	Upon insertion	NA	0.202381	0.480866	-1.24856	1	0	0	0	1	0.0128823	0	Inf	0	0	0	0	NA	NA
CACNA1F	778	0.101403	0.827058	1	44.5206	41.4988	66.3512	22.69	41.2981	32.5263	50.6721	0.136542	1	1	0.414348	0.376931	0.0570705	0.919505	0.978192	NA	NA	NA	NA	NA	NA	NA	NA	NA	NA	NA	NA	NA	0.259392	0.257131	0.012629	1	0.259392	0.257131	0.012629	1	0.0234005	0.0502202	-1.10173	0.259392	0.257131	0.0126304	0	NA	NA
CACNA1G	8913	#NAME?	1	1	0	0.263917	0	0	0	0	0.791751	#NAME?	1	1	0	0.00336764	NA	NA	NA	NA	NA	NA	NA	NA	NA	NA	NA	NA	chr17:48639063-48646230	7168	Upon insertion	NA	0	0.0023999	#NAME?	1	0	0	0	1	0	0.00336764	#NAME?	0	0	0	0	NA	NA
CACNA1H	8912	-0.332887	0.655956	1	77.5142	97.6316	120.993	34.035	118.939	89.2388	84.7174	-0.514454	0.22325	0.545609	0.457596	0.653654	-0.386345	0.408299	0.746325	NA	NA	NA	NA	NA	NA	NA	NA	NA	chr16:1204037-1244971	40935	Upon insertion	NA	0.301876	0.284284	0.0866203	1	0	0	0	1	0.301876	0.456378	-0.596273	0	0	0	0	NA	NA
CACNA1I	8911	-0.946266	0.00892504	0.367741	235.705	454.175	292.726	178.684	432.804	410.332	519.389	-0.860021	0.0134	0.118763	2.05417	3.72845	-0.959487	0.00437759	0.0955636	NA	NA	NA	NA	NA	NA	NA	NA	NA	chr22:39966994-39994155	27162	Upon insertion	NA	1.51054	2.34025	-0.631599	0.21305	0	0	0	1	0.15717	0.389771	-1.3103	0	0	0	0	0	0
CACNA1S	779	NA	NA	NA	0	0	0	0	0	0	0	0	1	1	0	0	NA	NA	NA	NA	NA	NA	NA	NA	NA	NA	NA	NA	chr1:201079398-201081315	1918	Upon insertion	NA	0	0	0	1	0	0	0	1	0	0	NA	0	0	0	0	NA	NA
CACNA2D1	781	NA	NA	NA	0	0	0	0	0	0	0	0	1	1	0	0	NA	NA	NA	NA	NA	NA	NA	NA	NA	NA	NA	NA	chr7:81588674-81589035	362	Upon insertion	NA	0	0	0	1	0	0	0	1	0	0	NA	0	0	0	0	NA	NA
CACNA2D2	9254	-1.5633	0.139932	0.77609	86.3806	255.279	128.799	43.9618	194.927	141.781	429.129	-1.36702	0.52065	0.786295	0.593638	1.53122	-1.49188	0.00829342	0.138774	NA	NA	NA	NA	NA	NA	NA	NA	NA	NA	NA	NA	NA	0	1.53122	#NAME?	0.2017	0	0	0	1	0.593638	0	Inf	0	0	0	0	NA	NA
CACNA2D3	55799	0.703289	0.0598024	0.660105	207.415	127.388	180.84	233.99	118.939	163.465	99.7607	0.958441	0.00675	0.0777412	15.1567	7.79981	0.720583	0.0628735	0.359283	-1.04368	44.2583	58.305	14.0467	71.93	44.68	10	10.71	21.43	chr3:55107585-55107803	219	Upon insertion	-1	5.19294	6.38371	-0.297843	0.5751	5.13438	0.595778	3.10734	0.09205	0	0	NA	9.96371	1.4161	2.81476	1	0	1.52276
CAMKMT	79823	-0.0507639	0.970855	1	68.1602	70.6013	76.7593	59.5612	90.0299	75.0607	46.7133	0.0794705	0.8574	0.949804	3.01238	2.85093	0.0690847	0.877221	0.964948	NA	NA	NA	NA	NA	NA	NA	NA	NA	NA	NA	NA	NA	3.01238	2.85093	0.0794705	0.8574	0	0	0	1	3.01238	2.85093	0.0794712	0	0	0	0	1.34401	1.00623
CAPN1	823	0.600006	0.0512595	0.632972	4072.93	2687.12	4550.91	3594.94	2795.88	2616.28	2649.2	0.825651	0.004	0.0570096	86.4254	48.7636	0.602031	0.0503686	0.328105	-0.704555	36.4217	42.155	5.73333	46.38	37.93	2.41	7.03	7.76	chr11:64976859-64977319	461	Upon insertion	-1	45.4081	38.1862	0.249899	0.4713	30.0261	0	Inf	0.1162	56.3993	45.8576	0.298518	30.0261	0.854433	5.13511	0	0	20.7486
CAPN11	11131	1.2831	0.671611	1	2.01007	0.825962	2.60201	1.41812	2.47789	0	0	1.1526	1	1	0.0396375	0.0178295	1.51898	0.274782	0.639706	NA	NA	NA	NA	NA	NA	NA	NA	NA	chr6:44148735-44148988	254	Upon insertion	NA	0.0396375	0.0178295	1.1526	1	0	0	0	1	0.0396375	0.0178295	1.1526	0	0	0	0	NA	NA
CAPN13	92291	1.27124	0.403735	1	5.32114	2.20457	7.80603	2.83625	1.65192	4.17004	0.791751	1.27233	1	1	0.114035	0.0472091	1.45922	0.112844	0.457478	NA	NA	NA	NA	NA	NA	NA	NA	NA	chr2:30959438-30961100	1663	UTR/nc	NA	0.114035	0.0472091	1.27233	1	0	0	0	1	0.114035	0.0472091	1.27234	0	0	0	0	0.0442164	0
CAPN14	440854	-2.75668	0.0789374	0.69417	1.35956	9.1885	1.301	1.41812	7.43366	6.67206	13.4598	-2.62551	1	1	0.0202848	0.125178	-2.77552	0.00457532	0.0981126	NA	NA	NA	NA	NA	NA	NA	NA	NA	NA	NA	NA	NA	0.0202848	0.125178	-2.62551	1	0	0	0	1	0.0202848	0.125178	-2.62551	0	0	0	0	0	0
CAPN2	824	0.412536	0.190888	0.82988	5562.03	4178.76	5163.69	5960.38	3891.93	4297.64	4346.71	0.527311	0.08465	0.344227	101.656	70.5336	0.370132	0.253658	0.615709	NA	NA	NA	0.34	NA	NA	0	0.37	0.65	chr1:223954134-223957542	3409	Upon insertion	NA	30.5053	45.0851	-0.563592	0.2876	0	0	0	1	30.5053	45.0851	-0.563591	0	0	0	0	NA	NA
CAPN3	825	0.540383	0.098702	0.726504	593.296	407.943	697.338	489.253	287.435	479.554	456.84	NA	NA	NA	NA	NA	0.529189	0.0975079	0.428721	-2.8927	74.9017	88.345	13.4433	97.1	79.59	18.75	8	13.58	chr15:42702194-42702625	432	Upon insertion	-1	0	2.73617	#NAME?	0.12745	13.2012	0	Inf	0.1594	5.84268	0	Inf	13.2012	0	Inf	1	NA	NA
CAPN8	388743	1.0205	0.410353	1	8.15739	4.02114	7.80603	8.50875	2.47789	1.66801	7.91751	1.12171	1	1	0.222193	0.102109	0.97007	0.226085	0.600353	NA	NA	NA	NA	NA	NA	NA	NA	NA	chr1:223718662-223722680	4019	NA	NA	0.222193	0.102109	1.12171	1	0	0	0	1	0.222193	0.102109	1.1217	0	0	0	0	0.0549832	0.102178
CAPN9	10753	#NAME?	0.989458	1	0	0.819922	0	0	0	1.66801	0.791751	#NAME?	1	1	0	0.0186925	-2.94755	0.171108	0.536105	NA	NA	NA	NA	NA	NA	NA	NA	NA	chr1:230927675-230928171	497	Upon insertion	NA	0	0.0129861	#NAME?	1	0	0	0	1	0	0.0186925	#NAME?	0	0	0	0	NA	NA
CAPNS1	826	0.370838	0.241987	0.889163	4909.15	3796.41	4403.9	5414.4	4048.04	3720.51	3620.68	0.562133	0.0699	0.310995	227.271	153.93	0.336926	0.309739	0.668671	NA	NA	NA	0.736667	NA	NA	0.26	0.69	1.26	chr19:36634031-36636707	2677	Upon insertion	NA	92.9457	95.2782	-0.0357586	1	0	0	0	1	137.55	140.153	-0.0270454	0	0	0	0	0	94.2336
CATSPER1	117144	-0.0877655	0.926538	1	55.2151	58.6783	65.0502	45.38	68.5549	74.2266	33.2536	-0.31373	0.48545	0.766197	1.32233	1.64354	0.0898084	0.848087	0.958235	NA	NA	NA	0	NA	NA	0	0	NA	chr11:65788426-65788564	139	Upon insertion	NA	0.494739	0.598087	-0.273688	0.73275	0	0	0	1	0.442709	0.326283	0.440235	0	0	0	0	0.393298	0.261329
CATSPER2	117155	-0.0446096	0.997977	1	15.8985	16.3978	9.10703	22.69	13.2154	22.5182	13.4598	0	1	1	0	0	-0.164876	0.811928	0.944665	NA	NA	NA	NA	NA	NA	NA	NA	NA	NA	NA	NA	NA	0	0	0	1	0	0	0	1	0	0	NA	0	0	0	0	NA	NA
CATSPER2P1	440278	-0.110264	0.946868	1	14.3633	15.5041	11.709	17.0175	9.91154	19.1822	17.4185	0.119402	0.8459	0.944659	0.968877	0.891918	-0.199283	0.755447	0.921697	NA	NA	NA	NA	NA	NA	NA	NA	NA	NA	NA	NA	NA	0.734451	0.636772	0.205888	0.8121	0	0	0	1	0.234426	0.255146	-0.12219	0	0	0	0	0	0.148017
CCAR1	55749	-0.380729	0.261253	0.914558	795.266	1035.44	857.362	733.17	977.939	1034.17	1094.2	-0.0833553	0.7663	0.912239	12.9486	13.7188	-0.393957	0.161194	0.529022	0	0	0	0	0	NA	0	0	0	chr10:70507324-70508892	1569	Upon insertion	-1	4.66813	8.21571	-0.81554	0.0545	0	0	0	1	5.05273	10.1505	-1.00641	0	0	0	0	4.58417	3.81379
CCDC112	153733	-0.212461	0.615367	1	116.688	135.202	117.09	116.286	124.72	152.623	128.264	-0.111925	0.7662	0.912201	3.07832	3.32665	-0.215854	0.564387	0.842342	NA	NA	NA	NA	NA	NA	NA	NA	NA	chr5:114620606-114631606	11001	UTR/nc	NA	3.07832	3.13567	-0.026628	0.94485	0	0	0	1	3.07832	3.13567	-0.0266305	0	0	0	0	1.21777	1.2988
CCDC134	79879	0.147385	0.759537	1	56.9846	51.4506	57.2442	56.725	41.2981	59.2145	53.8391	0.327865	0.26355	0.585506	3.27543	2.60959	0.123642	0.792185	0.938297	NA	NA	NA	NA	NA	NA	NA	NA	NA	chr22:42204998-42205882	885	Upon insertion	NA	1.89753	2.60959	-0.459695	0.2	1.3779	0	Inf	0.16105	1.89753	2.60959	-0.4597	1.3779	0	Inf	2	1.22828	1.31483
CCDC144A	9720	-0.733845	0.811167	1	2.60201	4.32731	5.20402	0	2.47789	4.17004	6.33401	-1.23606	1	1	0.0309181	0.0728289	-0.705562	0.492654	0.800684	NA	NA	NA	NA	NA	NA	NA	NA	NA	NA	NA	NA	NA	0.0309181	0.0728289	-1.23606	1	0	0	0	1	0.0309181	0.0728289	-1.23606	0	0	0	0	0.0533237	0
CCDC28A	25901	-0.62199	0.0742653	0.692565	312.758	481.334	297.93	327.587	504.663	459.538	479.801	-0.548694	0.0652	0.300162	13.9086	20.345	-0.649069	0.0264145	0.249263	-0.62589	32.8233	39.57	6.74667	39.57	NA	7.19	3.8	9.25	chr6:139109526-139113885	4360	Upon insertion	-1	13.9086	20.345	-0.548694	0.0652	0	0	0	1	13.9086	20.345	-0.548697	0	0	0	0	NA	NA
CCDC28B	79140	0.586045	0.143615	0.780232	129.692	86.3964	127.498	131.886	116.461	66.7206	76.0081	NA	NA	NA	NA	NA	0.594724	0.156434	0.523023	-0.0461273	1.765	45.675	43.91	46.56	44.79	31.3	44.59	55.84	chr1:32670222-32670794	573	Upon insertion	1	0	0	0	1	0	0	0	1	0	0	NA	0	0	NA	0	1.93981	4.18978
CCDC43	124808	0.855654	0.012794	0.425147	415.734	229.741	404.612	426.855	223.01	231.854	234.358	1.1334	0.00035	0.0108679	15.1263	6.89516	0.828781	0.00533839	0.107667	NA	NA	NA	13.875	NA	NA	NA	19.05	8.7	chr17:42758012-42759370	1359	Upon insertion	NA	8.55691	6.06195	0.497309	0.3235	2.84261	0.391373	2.8606	0.24965	12.2837	6.50379	0.917389	2.84261	0.391373	2.8606	0	5.03089	4.69289
CCNK	8812	0.177383	0.575112	1	1400.53	1238.5	1351.74	1449.32	1206.73	1306.89	1201.88	0.196806	0.4854	0.766197	30.6426	26.7351	0.159561	0.565557	0.843296	-0.529917	30.0817	32.225	2.14333	36.67	27.78	0.87	3.57	1.99	chr14:99959212-99959850	639	Upon insertion	-1	22.9116	24.2196	-0.0800939	0.8065	5.18389	0	Inf	0.1644	22.9116	24.2196	-0.0800968	5.18389	0	Inf	0	11.6007	13.8932
CCNT1	904	0.208497	0.487758	1	738.69	639.291	932.82	544.56	560.828	687.222	669.822	0.417141	0.144	0.447031	7.25708	5.43488	0.20014	0.511747	0.812606	NA	NA	NA	NA	NA	NA	NA	NA	NA	chr12:49108308-49110297	1990	Upon insertion	NA	0.739569	2.66303	-1.84831	1	0	0	0	1	6.96323	5.02617	0.470296	0	0	0	0	1.83745	2.0747
CCNT2	905	0.566113	0.159776	0.802604	1192.74	805.616	1541.69	843.784	675.637	924.914	816.296	0.817009	0.004	0.0570096	12.7471	7.23546	0.558329	0.0704133	0.3745	NA	NA	69.23	NA	69.23	NA	NA	NA	NA	chr2:135676583-135677379	797	Upon insertion	NA	7.68187	4.35294	0.819467	0.0633	1.60459	0	Inf	0.2282	9.61668	4.99026	0.946424	2.25785	0	Inf	0	3.93296	3.20456
CCPG1	9236	-0.229871	0.521478	1	458.667	537.893	490.479	426.855	585.607	538.769	489.302	NA	NA	NA	NA	NA	-0.213684	0.444818	0.771865	NA	NA	NA	NA	NA	NA	NA	NA	NA	NA	NA	NA	NA	10.4932	18.5741	-0.823842	0.1299	0	0	0	1	10.4932	21.8156	-1.05591	0	0	0	0	NA	NA
CD46	4179	-0.822245	0.0124982	0.421775	2305.34	4076.19	2469.31	2141.37	4190.11	4153.36	3885.12	-0.61032	0.0297	0.191462	50.948	77.7772	-0.817012	0.0100134	0.153726	NA	NA	NA	NA	NA	NA	NA	NA	NA	NA	NA	NA	NA	20.1415	47.8291	-1.24772	0.0687	0	0	0	1	50.948	77.7772	-0.610321	0	0	0	0	0	17.9846
CDC45	8318	2.11812	0.0680997	0.680218	100.055	23.0474	45.5352	154.576	18.9971	20.8502	29.2948	2.23118	0.0002	0.00731311	3.14534	0.669905	1.72807	0.000843602	0.0349555	NA	NA	NA	NA	NA	NA	NA	NA	NA	chr22:19493005-19494908	1904	UTR/nc	NA	2.5557	0.532815	2.26201	0.0028	0	0	0	1	2.94282	0.669906	2.13517	0	0	0	0	0	0
CDH12	1010	-0.616087	0.796326	1	3.36963	5.16468	3.90301	2.83625	5.78173	4.17004	5.54226	-0.24425	1	1	0.0569141	0.0674135	-0.607071	0.477827	0.79139	NA	NA	NA	NA	NA	NA	NA	NA	NA	chr5:21760785-21765086	4302	Upon insertion	NA	0.0569141	0.0674135	-0.24425	1	0	0	0	1	0.0569141	0.0674135	-0.244251	0	0	0	0	NA	NA
CDK5	1020	0.865367	0.0163314	0.45119	268.901	147.602	264.104	273.698	157.759	140.947	144.099	0.948833	0.00595	0.0722585	15.1328	7.83955	0.84908	0.0120818	0.167006	-0.739437	37.875	43.43	5.555	40.91	45.95	NA	11.11	0	chr7:150751553-150752113	561	Upon insertion	1	8.76359	7.26495	0.270569	0.5113	5.60917	0.37161	3.91593	0.0708	8.76359	7.46794	0.230812	6.36916	0.37161	4.09924	0	3.56602	3.88737
CECR5	27440	1.02935	0.00146939	0.133582	953.021	466.915	975.753	930.289	543.483	480.388	376.874	1.15661	0.01535	0.128957	35.7958	16.0567	1.07372	0.000142398	0.0104472	NA	NA	NA	10.7633	NA	NA	9.68	9.28	13.33	chr22:17626008-17629337	3330	Upon insertion	NA	7.16894	10.8927	-0.603526	0.32055	8.80745	0.764949	3.52529	0.0789	7.16894	10.8927	-0.60353	13.5217	1.23238	3.45576	2	0	7.92268
CEP164	22897	-0.250887	0.481059	1	527.907	628.176	606.268	449.545	515.4	628.841	740.287	-0.252993	0.36285	0.679449	5.15079	6.13807	-0.267141	0.38105	0.726454	-1.01068	47.82	52.88	5.06	59.09	46.67	3.03	8.7	3.45	chr11:117282634-117282787	154	Upon insertion	-1	1.15222	1.85492	-0.686945	0.3556	1.11721	0	Inf	0.1648	0.205747	0.154259	0.415517	2.70386	0.351398	2.94384	1	NA	NA
CEP170B	283638	0.411623	0.408586	1	58.1036	43.6809	48.1372	68.07	37.9943	55.0445	38.0041	0.384462	1	1	0.439074	0.336359	0.380306	0.445115	0.771998	NA	NA	NA	NA	NA	NA	NA	NA	NA	NA	NA	NA	NA	0	0.274917	#NAME?	1	0	0	0	1	0.439073	0.0614413	2.83718	0	0	0	0	0.181284	0
CEP192	55125	-0.304095	0.385791	1	371.642	458.846	375.99	367.294	412.981	468.712	494.845	-0.144324	0.618	0.843346	2.97675	3.28995	-0.331309	0.244267	0.606565	NA	NA	NA	NA	NA	NA	NA	NA	NA	chr18:13013025-13015326	2302	Upon insertion	NA	1.57812	2.66492	-0.755883	0.04405	0	0	0	1	1.57812	2.66492	-0.755885	0	0	0	0	0	1.14889
CEP41	95681	-0.0657703	0.8644	1	102.729	107.52	80.6623	124.795	123.068	77.5627	121.93	-0.0317151	0.9402	0.978565	1.10527	1.12984	-0.178666	0.668454	0.891694	NA	NA	NA	NA	NA	NA	NA	NA	NA	NA	NA	NA	NA	0.505561	0.458904	0.139693	1	0	0	0	1	0.938383	0.893646	0.0704728	0	0	0	0	0.348518	0
CEP78	84131	0.373968	0.297093	0.942431	278.236	214.703	261.502	294.97	225.488	167.635	250.985	0.565909	0.11265	0.396527	7.88558	5.32694	0.317384	0.336905	0.689621	NA	NA	NA	NA	NA	NA	NA	NA	NA	chr9:80863790-80866820	3031	Upon insertion	NA	2.31793	2.28965	0.0177124	0.9808	0	0	0	1	5.34044	2.78576	0.938887	0	0	0	0	0	2.81393
CGRRF1	10668	0.902358	0.0174831	0.457669	198.672	106.292	186.044	211.301	112.331	91.7408	114.804	1.03523	0.0076	0.0836437	11.1671	5.44886	0.854382	0.0179531	0.207366	NA	NA	NA	NA	NA	NA	NA	NA	NA	chr14:54996945-54997620	676	Upon insertion	NA	6.61451	4.40521	0.586425	1	4.19167	0.44524	3.23487	0.00535	6.61451	4.78355	0.467551	4.19167	0.44524	3.23487	0	1.76551	3.62
CHAF1B	8208	1.29042	0.0190742	0.469924	118.978	48.6424	81.9633	155.994	41.2981	49.2064	55.4226	1.35622	0.0036	0.053532	3.07845	1.20245	1.12128	0.0109747	0.160723	NA	NA	NA	NA	NA	NA	NA	NA	NA	chr21:37781764-37783760	1997	Upon insertion	NA	3.07845	1.10892	1.47305	0.00495	0	0	0	1	3.07845	1.10892	1.47305	0	0	0	0	0.96982	1.91253
CHD1L	9557	-0.102562	0.795129	1	498.4	535.121	552.927	443.873	597.997	489.562	517.805	0.132415	0.65225	0.858063	11.5377	10.5258	-0.0973473	0.730965	0.914122	-0.530531	30.77	30.77	0	30.77	NA	0	0	0	chr1:146766200-146767111	912	Upon insertion	-1	1.25648	6.86371	-2.4496	0.00565	4.03535	0	Inf	0.1566	5.26828	9.24547	-0.811415	4.03535	0	Inf	2	3.49292	0
CHD3	1107	-0.473212	0.154182	0.794949	3857.84	5355.44	4540.51	3175.18	5302.68	4996.54	5767.12	-0.389843	0.2161	0.539388	34.7759	45.5652	-0.482714	0.157901	0.524136	-0.332273	20.0217	22.695	2.67333	28.34	17.05	2.42	1.4	4.2	chr17:7811829-7812014	186	No	-1	0	17.6569	#NAME?	0.09675	7.55051	0	Inf	0.0643	11.5164	8.42123	0.451589	7.55051	0	Inf	1	0	8.72839
CHD4	1108	0.169025	0.552198	1	4115.32	3660.34	4900.88	3329.76	3991.87	3320.18	3668.98	0.22186	0.44815	0.743537	35.1433	30.134	0.169232	0.607253	0.861383	-0.651671	35.11	38.51	3.4	47.79	29.23	2.82	4.35	3.03	chr12:6687084-6687194	111	Upon insertion	-1	18.7227	16.0301	0.224008	0.62745	4.65787	0	Inf	0.11595	18.7227	16.0301	0.224005	4.65787	0	Inf	0	0	0
CHD5	26038	-0.760012	0.414818	1	9.45839	16.0178	10.408	8.50875	9.91154	18.3482	19.7938	-0.783104	1	1	0.0491925	0.0846519	-0.783308	0.24519	0.607475	NA	NA	NA	NA	NA	NA	NA	NA	NA	chr1:6170587-6171834	1248	UTR/nc	NA	0.0245629	0.0579908	-1.23934	1	0	0	0	1	0.0246296	0.0266611	-0.114343	0	0	0	0	0.0276653	0.0204925
CHD9	80205	-0.547002	0.122261	0.753872	347.84	508.21	400.709	294.97	409.677	534.599	580.354	-0.373988	0.2023	0.523497	2.20641	2.85935	-0.561081	0.0687917	0.37107	NA	NA	NA	NA	NA	NA	NA	NA	NA	chr16:53279392-53279506	115	Upon insertion	NA	1.72516	2.02415	-0.230587	0.54315	0	0	0	1	0.481246	0.835197	-0.795342	0	0	0	0	0.934922	0.683875
CLCN6	1185	0.457459	0.28998	0.9365	528.823	385.125	680.425	377.221	283.305	381.975	490.094	0.641814	0.2142	0.537528	6.20245	3.97519	0.442987	0.201473	0.573678	NA	NA	NA	NA	NA	NA	NA	NA	NA	chr1:11879612-11882751	3140	Upon insertion	NA	4.401	3.97519	0.146805	0.8452	0	0	0	1	6.20246	3.97519	0.641817	0	0	0	0	NA	NA
CLCN7	1186	1.5272	0.00209866	0.162438	7200.77	2498.3	9178.59	5222.95	2059.95	2851.47	2583.48	NA	NA	NA	NA	NA	1.51819	1.62234e-05	0.00198379	-2.25875	45.0317	88.105	43.0733	96.21	80	44.68	44	40.54	chr16:1510529-1510816	288	Upon insertion	-1	32.6824	12.7348	1.35974	0.08705	39.265	6.56135	2.58118	0.0028	37.7307	13.6561	1.46619	42.5633	12.3376	1.78655	0	1.33128	0
CLSPN	63967	1.73935	0.0357929	0.579906	108.453	32.4823	63.7492	153.157	23.1269	29.1903	45.1298	1.82453	0.0011	0.0246176	0.749539	0.21162	1.48182	0.00124216	0.0446921	NA	NA	NA	NA	NA	NA	NA	NA	NA	chr1:36204184-36204736	553	Upon insertion	NA	0.728462	0.159752	2.18902	0.0855	0	0	0	1	0.74954	0.21162	1.82453	0	0	0	0	0.200089	0.501265
CNEP1R1	255919	0.201575	0.522506	1	480.726	418.039	536.014	425.437	401.418	452.866	399.834	0.369318	0.20945	0.532146	16.8929	13.0776	0.210667	0.450286	0.775508	NA	NA	NA	NA	NA	NA	NA	NA	NA	NA	NA	NA	NA	12.6795	7.80318	0.700361	0.06905	2.61677	0.611342	2.09774	0.16545	13.5168	10.8215	0.320849	2.61677	0.611342	2.09774	0	1.27165	0.49996
CNIH4	29097	0.732551	0.0275639	0.539146	547.208	329.331	555.529	538.887	357.642	346.113	284.239	0.903339	0.00645	0.0754549	28.9956	15.5024	0.755101	0.0080295	0.136111	NA	NA	NA	5.29	NA	NA	5.75	5.04	5.08	chr1:224544696-224548196	3501	Upon insertion	NA	9.94645	6.60529	0.590559	1	0	0	0	1	28.9956	15.5024	0.903339	0	0	0	0	9.67819	11.4805
CNST	163882	0.617356	0.0510654	0.632857	968.736	631.485	1114.96	822.512	749.974	570.461	574.02	0.819215	0.00775	0.0844611	12.512	7.0912	0.638271	0.0230281	0.234192	NA	NA	NA	NA	NA	NA	NA	NA	NA	chr1:246795227-246797225	1999	Upon insertion	NA	2.96416	4.13896	-0.481645	0.4661	0	0	0	1	2.96416	4.13896	-0.481645	0	0	0	0	NA	NA
CNTD1	124817	-1.15803	0.112105	0.740866	27.7896	62.013	44.2342	11.345	36.3423	79.2307	70.4659	-1.24276	0.4147	0.720957	0.559111	1.32314	-1.21752	0.0482479	0.322009	NA	NA	NA	NA	NA	NA	NA	NA	NA	chr17:40957903-40958691	789	Upon insertion	NA	0.559111	1.32314	-1.24276	0.41745	0	0	0	1	0.559111	1.32314	-1.24276	0	0	0	0	13.6229	18.1163
COA3	28958	-0.160957	0.637446	1	217.036	242.653	156.121	277.952	293.217	220.178	214.565	-0.159803	0.62475	0.846015	19.0882	21.3241	-0.249508	0.514317	0.814192	NA	NA	NA	NA	NA	NA	NA	NA	NA	NA	NA	NA	NA	19.0882	21.3241	-0.159803	0.62475	0	0	0	1	19.0882	21.3241	-0.159804	0	0	0	0	4.36836	8.03845
COG6	57511	-0.33055	0.380707	0.999213	204.715	257.428	225.074	184.356	257.7	217.676	296.907	-0.164321	0.61165	0.839646	3.92638	4.40005	-0.351651	0.298419	0.660721	NA	NA	NA	NA	NA	NA	NA	NA	NA	chr13:40251717-40253674	1958	Upon insertion	NA	3.92638	4.40005	-0.164321	0.61195	0	0	0	1	3.92638	4.40005	-0.16432	0	0	0	0	0	1.32365
COL24A1	255631	0.509843	0.611442	1	17.0887	12.0014	29.9231	4.25437	18.9971	7.50607	9.50102	0.554558	1	1	0.153457	0.104483	0.407616	0.574869	0.847662	NA	NA	NA	NA	NA	NA	NA	NA	NA	chr1:86340386-86340959	574	Upon insertion	NA	0.153457	0.104483	0.554558	1	0	0	0	1	0.153457	0.104483	0.554566	0	0	0	0	0.0846077	0.0198947
COL6A5	256076	1.35081	0.909388	1	0.709062	0.278002	0	1.41812	0	0.834007	0	1.43673	1	1	0.0045997	0.00169914	0.924322	0.592781	0.85362	NA	NA	NA	NA	NA	NA	NA	NA	NA	NA	NA	NA	NA	0.0045997	0.00169914	1.43673	1	0	0	0	1	0.0045997	0.00169914	1.43674	0	0	0	0	NA	NA
COPS4	51138	0.344209	0.304596	0.94749	618.407	487.144	549.024	687.79	566.61	440.356	454.465	0.450935	0.1134	0.397807	23.875	17.4662	0.312615	0.287487	0.651824	0.00578235	-0.4	0	0.4	0	0	0	1.2	0	chr4:83987707-83989590	1884	Upon insertion	1	23.875	17.4662	0.450935	0.1136	0	0	0	1	23.875	17.4662	0.450935	0	0	0	0	0	0
CRAMP1L	57585	-0.233301	0.559222	1	540.825	635.752	697.338	384.312	513.748	688.056	705.45	-0.00147027	0.9962	0.998968	6.00374	6.00986	-0.249032	0.447503	0.773719	NA	NA	NA	NA	NA	NA	NA	NA	NA	chr16:1705302-1705877	576	Upon insertion	NA	4.67983	3.12031	0.584769	0.23005	0	0	0	1	0.591066	1.29373	-1.13015	0	0	0	0	0	0.545498
CRNKL1	51340	0.279344	0.373825	0.997406	820.928	676.417	901.596	740.261	697.112	648.858	683.281	0.44542	0.1052	0.38328	13.6304	10.0098	0.275442	0.316505	0.672753	-0.517707	28.78	33.33	4.55	NA	33.33	2.7	8.57	2.38	chr20:20026131-20028408	2278	Upon insertion	-1	11.8038	9.52499	0.309467	1	0	0	0	1	11.8038	9.52499	0.309462	0	0	0	0	4.00132	3.21461
CRTC1	23373	0.0541257	0.816114	1	593.386	571.536	774.098	412.674	536.049	617.999	560.56	0.295026	0.32725	0.646243	6.08395	4.95877	0.050236	0.86849	0.961775	-0.947584	48.15	48.15	0	48.15	NA	NA	0	NA	chr19:18856771-18857862	1092	Upon insertion	-1	2.4042	1.76489	0.44598	0.42465	1.70555	0	Inf	0.1589	2.72813	1.76489	0.628335	1.70555	0	Inf	0	0	1.61783
CRTC3	64784	0.252161	0.393916	1	1281.91	1076.34	1561.21	1002.61	1128.26	1114.23	986.522	0.319618	0.2429	0.563379	14.2044	11.3817	0.270001	0.338316	0.690328	NA	NA	NA	7.14	NA	NA	NA	NA	7.14	chr15:91136988-91145555	8568	Upon insertion	NA	7.40099	6.80257	0.121639	0.8327	0	0	0	1	9.18192	10.3648	-0.174822	0	0	0	0	0	5.30072
CRYZL1	9946	0.237402	0.520463	1	219.892	186.528	202.957	236.827	164.366	190.154	205.064	0.275073	0.40835	0.716339	12.6735	10.4735	0.184214	0.588759	0.85362	NA	NA	NA	NA	NA	NA	NA	NA	NA	chr21:34963514-34968036	4523	Upon insertion	NA	6.9345	5.16096	0.426151	0.46365	4.35552	3.35316	0.377324	0.52105	6.9345	5.16096	0.426152	5.73897	4.91472	0.22368	0	2.15872	3.24037
CSMD1	64478	-0.896101	1	1	0.709062	1.31959	0	1.41812	0	0	3.95876	-0.811619	1	1	0.00283033	0.00496774	-1.32403	0.412311	0.748823	NA	NA	NA	NA	NA	NA	NA	NA	NA	chr8:3015489-3019680	4192	Upon insertion	NA	0.00283033	0.00496774	-0.811619	1	0	0	0	1	0.00283033	0.00496774	-0.811619	0	0	0	0	0	0.0016624
CSMD3	114788	#NAME?	1	1	0	0.263917	0	0	0	0	0.791751	#NAME?	1	1	0	0.00131423	NA	NA	NA	NA	NA	NA	NA	NA	NA	NA	NA	NA	NA	NA	NA	NA	0	0.00108463	#NAME?	1	0	0	0	1	0	0.000229602	#NAME?	0	0	0	0	NA	NA
CSNK1G1	53944	-0.174461	0.626717	1	303.306	342.294	303.134	303.479	298.998	317.757	410.127	-0.0649015	0.8298	0.937838	2.30749	2.41367	-0.215459	0.48292	0.794088	NA	NA	NA	NA	NA	NA	NA	NA	NA	chr15:64497149-64499707	2559	Upon insertion	NA	2.30749	2.41367	-0.0649015	0.8298	0	0	0	1	2.30749	2.41367	-0.064904	0	0	0	0	0.997764	0.98812
CTAG2	30848	NA	NA	NA	0	0	0	0	0	0	0	0	1	1	0	0	NA	NA	NA	NA	NA	NA	NA	NA	NA	NA	NA	NA	NA	NA	NA	NA	0	0	0	1	0	0	0	1	0	0	NA	0	0	0	0	NA	NA
CTNNBL1	56259	0.508095	0.123442	0.753872	1115.25	784.187	900.295	1330.2	871.39	730.59	750.58	1.08062	0.021	0.156745	50.7255	23.9843	0.437828	0.138278	0.496496	NA	NA	NA	0	NA	NA	0	0	0	chr20:36375010-36385960	10951	Upon insertion	NA	28.7103	23.9843	0.259478	0.3847	0	0	0	1	28.7103	23.9843	0.259478	0	0	0	0	12.4033	18.5414
CTR9	9646	-0.204018	0.543445	1	1363.26	1570.35	1392.07	1334.45	1714.7	1460.35	1536	-0.101929	0.70295	0.882287	19.1828	20.5871	-0.212347	0.456213	0.779492	-0.00460945	0.318333	0.525	0.206667	1.05	0	0	0	0.62	chr11:10794203-10794673	471	Upon insertion	-1	19.1828	20.5871	-0.101929	0.70295	0	0	0	1	19.1828	20.5871	-0.101927	0	0	0	0	8.61449	8.2851
CUEDC1	404093	1.12452	0.000632078	0.0792372	709.718	325.515	741.573	677.863	265.96	429.514	281.072	1.15882	0.00035	0.0108679	12.2829	5.50125	1.15296	0.00011489	0.00900883	-1.52137	19.3517	89.655	70.3033	100	79.31	73.33	46.67	90.91	chr17:55944777-55945510	734	UTR/nc	-1	3.62633	2.81835	0.36366	0.4676	3.62633	2.81835	0.36366	0.4676	0	1.6394	#NAME?	8.35145	3.04754	1.45438	0	0	0
CUL1	8454	0.127874	0.701948	1	1182.3	1082.01	1001.77	1362.82	1314.11	1032.5	899.429	0.368376	0.17855	0.496475	25.9186	20.078	0.116388	0.711322	0.91008	-0.661904	35.8267	38.46	2.63333	38.46	NA	6.49	1.41	0	chr7:148427355-148451067	23713	Upon insertion	-1	22.0281	20.078	0.133729	0.64195	0	0	0	1	22.0281	20.078	0.133729	0	0	0	0	8.52406	11.7302
CUL2	8453	0.645342	0.0455699	0.621302	857.325	548.123	896.392	818.258	565.784	551.279	527.306	0.87664	0.0016	0.0319118	14.6414	7.97419	0.645005	0.0183157	0.209128	-0.169907	11.11	11.11	0	11.11	NA	NA	0	0	chr10:35351991-35360126	8136	Upon insertion	1	4.17322	4.08594	0.0304932	0.9458	0	0	0	1	5.87861	7.97419	-0.439863	0	0	0	0	5.63472	5.38749
CUL4A	8451	0.520507	0.0943868	0.724715	1797.48	1253.07	2047.78	1547.17	1165.43	1187.63	1406.15	0.564215	0.08905	0.352278	29.6291	20.0388	0.505908	0.0819609	0.399656	NA	NA	NA	5.66333	NA	NA	16.99	0	0	chr13:113873363-113882289	8927	Upon insertion	NA	29.6291	12.8	1.21087	0.00555	0	0	0	1	29.6291	20.0388	0.564215	0	0	0	0	NA	NA
CUL4B	8450	0.137287	0.647598	1	1203.63	1094.37	1299.7	1107.55	1044.02	1110.06	1129.04	0.314265	0.2442	0.564541	16.4877	13.2604	0.12808	0.643453	0.879608	NA	NA	NA	0	NA	NA	0	0	0	chrX:119680472-119680990	519	Upon insertion	NA	11.2554	9.96062	0.176309	0.5944	0	0	0	1	11.2554	9.96062	0.17631	0	0	0	0	NA	NA
CYBA	1535	0.535753	0.0904164	0.717809	9065.41	6253.31	7686.33	10444.5	6886.87	6280.91	5592.14	0.406129	0.44305	0.739873	923.652	697.03	0.501569	0.177473	0.545586	-0.510213	28.82	32.07	3.25	38.23	25.91	2.55	3.16	4.04	chr16:88713584-88714452	869	Upon insertion	-1	787.593	604.645	0.381363	0.55145	73.7475	6.43992	3.51748	0.1197	787.593	604.645	0.381362	82.0247	18.0476	2.18425	0	239.069	347.015
DACT1	51339	0.344199	0.563251	1	86.7906	68.3689	119.692	53.8887	67.7289	101.749	35.6288	0.454435	0.2994	0.621339	1.41387	1.03183	0.522446	0.236258	0.601937	NA	NA	NA	NA	NA	NA	NA	NA	NA	NA	NA	NA	NA	0.571209	0.578387	-0.0180172	0.98185	0	0	0	1	1.22744	1.03183	0.250437	0	0	0	0	0.93168	0
DAP3	7818	-0.023137	0.949227	1	1250.55	1270.77	1170.9	1330.2	1425.61	1225.99	1160.71	0.0793685	0.7692	0.913173	39.1023	37.0093	-0.0338421	0.905948	0.974194	-0.163078	10.56	11.76	1.2	15.74	7.78	0.45	0.61	2.54	chr1:155695282-155695717	436	Upon insertion	-1	21.3792	23.9666	-0.164817	0.65805	1.82257	0	Inf	0.23005	37.2797	37.0092	0.0105078	1.82257	0	Inf	0	0	0
DCAF4	26094	0.590822	0.113779	0.742905	231.172	153.49	188.646	273.698	166.018	123.433	171.018	0.970632	0.0052	0.0669794	6.70207	3.41995	0.493498	0.164997	0.533527	NA	NA	NA	NA	NA	NA	NA	NA	NA	chr14:73413900-73418505	4606	Upon insertion	NA	1.9493	1.46068	0.416312	0.47445	0	0	0	1	2.66732	2.03428	0.390872	0	0	0	0	NA	NA
DCHS1	8642	0.0290719	0.88668	1	240.037	235.248	338.261	141.812	275.045	218.51	212.189	-0.0736141	0.82505	0.936209	1.07532	1.13161	0.018086	0.959745	0.991221	NA	NA	NA	NA	NA	NA	NA	NA	NA	chr11:6654288-6654642	355	Upon insertion	NA	0.990808	0.979441	0.0166458	0.9667	0	0	0	1	0.990808	0.979441	0.0166469	0	0	0	0	0.623162	0.374706
DCP2	167227	0.124886	0.666561	1	1688.39	1548.39	1887.76	1489.03	1269.5	1727.23	1648.43	0.908285	0.0706	0.312757	23.5671	12.557	0.115402	0.693532	0.902919	NA	NA	NA	NA	NA	NA	NA	NA	NA	chr5:112321684-112327817	6134	Upon insertion	NA	5.04011	5.64825	-0.164349	0.83505	0	0	0	1	10.7027	9.17532	0.222147	0	0	0	0	0	0.832151
DCTN3	11258	0.662286	0.0458269	0.621302	805	508.66	672.619	937.38	592.215	474.55	459.216	0.657781	0.02215	0.162429	64.1492	40.6611	0.620113	0.0413289	0.30583	-1.3284	54.3517	64.035	9.68333	65.35	62.72	9.57	7.78	11.7	chr9:34613869-34614038	170	Upon insertion	-1	56.3028	40.6611	0.469557	0.1079	0	0	0	1	64.1492	40.6611	0.657781	0	0	0	0	10.1811	14.6529
DCTN6	10671	0.900049	0.0095016	0.376031	377.601	202.345	353.873	401.329	214.75	226.016	166.268	0	1	1	0	0	0.920254	0.00399884	0.0910278	-0.239487	15.095	16.405	1.31	18.52	14.29	0	2.04	1.89	chr8:30034731-30036923	2193	Upon insertion	1	0	0	0	1	0	0	0	1	0	0	NA	0	0	NA	0	NA	NA
DDB1	1642	0.101054	0.734474	1	2866.15	2672.26	2927.26	2805.05	2717.42	2644.64	2654.74	0.286248	0.47395	0.758626	40.484	33.1982	0.0898534	0.764761	0.925971	-0.20801	13.29	14.31	1.02	21.53	7.09	1	0.35	1.71	chr11:61068405-61069728	1324	Upon insertion	-1	19.9199	33.1982	-0.736896	0.27345	7.67409	0	Inf	0.06785	19.9199	33.1982	-0.736895	7.67409	0	Inf	2	14.72	15.1175
DDX18	8886	-0.474622	0.155139	0.795586	991.096	1377.18	1027.79	954.398	1499.95	1340.25	1291.35	-0.303516	0.25905	0.580326	17.7015	21.8463	-0.470414	0.0981931	0.430219	-0.074677	5.00333	5.82	0.816667	9.77	1.87	0.62	0.51	1.32	chr2:118587043-118588157	1115	Upon insertion	-1	14.4434	21.5158	-0.574985	0.04995	3.25809	0.330461	3.30147	0.28535	14.4434	21.5158	-0.574986	3.25809	0.330461	3.30147	2	5.96454	6.89302
DDX54	79039	0.747673	0.0178161	0.459221	1769.97	1054.13	1824.01	1715.93	1173.69	1043.34	945.351	0.96671	0.00095	0.0221496	26.2592	13.4361	0.762156	0.00624312	0.118789	NA	NA	NA	1.28	NA	NA	0.55	1.82	1.47	chr12:113599188-113599697	510	Upon insertion	NA	11.8226	6.75304	0.807943	0.0491	2.99632	0	Inf	0.15965	18.9384	13.4361	0.4952	2.99632	0	Inf	0	NA	NA
DERL1	79139	0.50352	0.113054	0.74181	1551.11	1094.13	1550.8	1551.43	1196.82	970.784	1114.79	0.68579	0.0113	0.106199	32.4259	20.1581	0.4825	0.0834299	0.40329	-0.182847	11.6367	13.88	2.24333	23.41	4.35	4.27	1.93	0.53	chr8:124035980-124037225	1246	Upon insertion	1	25.34	20.1581	0.33006	0.26655	7.08589	0	Inf	0.1629	25.34	20.1581	0.330057	7.08589	0	Inf	0	10.0227	0
DERL2	51009	0.632338	0.0599213	0.660289	587.143	378.784	534.713	639.574	414.633	321.093	400.626	0.72815	0.0903	0.353554	41.4446	25.0192	0.580264	0.0411255	0.305229	-0.711094	37.385	41.315	3.93	57.3	25.33	2.24	2.94	6.61	chr17:5384710-5386128	1419	Upon insertion	-1	34.5854	21.755	0.668818	0.1991	3.26362	0.477102	2.7741	0.115	34.5854	21.755	0.668816	6.85919	3.26419	1.07132	0	6.35954	7.08229
DERL3	91319	-0.379705	0.336226	0.975699	127.207	165.506	119.692	134.722	143.717	196.826	155.975	0.59109	0.5415	0.799349	3.62987	2.40966	-0.395104	0.291243	0.655343	NA	NA	NA	14.29	NA	NA	NA	14.29	NA	chr22:24180042-24180538	497	Upon insertion	NA	0	1.48402	#NAME?	0.1618	0.49733	0.925637	-0.896242	0.539	3.13254	1.48402	1.07782	0.49733	0.925637	-0.896243	0	NA	NA
DIAPH1	1729	0.868829	0.0385448	0.591888	8389.57	4594.05	10776.2	6002.92	4306.57	4451.93	5023.66	0.961457	0.0048	0.0637919	84.7219	43.5079	0.851981	0.0204545	0.22116	-0.816141	41.1533	45.9	4.74667	58.47	33.33	2.94	4.55	6.75	chr5:140957159-140957791	633	Upon insertion	1	37.2287	37.458	-0.00885604	0.9862	34.1042	0	Inf	0.1059	39.3958	43.5079	-0.143237	45.3261	0	Inf	0	40.329	25.2832
DIAPH2	1730	0.54724	0.113657	0.742867	323.056	221.076	336.96	309.151	190.797	245.198	227.233	1.39779	0.0003	0.00976861	9.97192	3.78443	0.533923	0.0901809	0.41874	-0.387034	23.53	23.53	0	NA	23.53	NA	NA	0	chrX:96502839-96603114	100276	Upon insertion	1	3.0991	2.51743	0.299898	0.537	0	0	0	1	4.53029	2.51743	0.847652	0	0	0	0	1.53501	2.0353
DIAPH3	81624	0.992119	0.385608	1	17.4338	8.76462	6.50502	28.3625	5.78173	14.1781	6.33401	1.32722	1	1	0.29741	0.118528	0.701641	0.405283	0.745138	NA	NA	NA	NA	NA	NA	NA	NA	NA	chr13:60565409-60566201	793	Upon insertion	NA	0	0.0533721	#NAME?	1	0	0	0	1	0.29741	0.109245	1.44489	0	0	0	0	0	0.181339
DISC1	27185	1.17846	0.420968	1	6.08876	2.69015	6.50502	5.6725	1.65192	1.66801	4.75051	NA	NA	NA	NA	NA	1.09677	0.199126	0.571462	NA	NA	NA	NA	NA	NA	NA	NA	NA	NA	NA	NA	NA	0	0.973874	#NAME?	0.188	0	0	0	1	3.25658	2.08801	0.641231	0	0	0	0	NA	NA
DMC1	11144	2.41999	0.0318539	0.555877	13.1208	2.45172	7.80603	18.4356	2.47789	2.50202	2.37525	2.29323	0.1342	0.431373	1.27686	0.260503	2.17036	0.00616206	0.118126	NA	NA	NA	NA	NA	NA	NA	NA	NA	chr22:38935418-38945929	10512	Upon insertion	NA	0.917428	0.204777	2.16354	0.44515	0	0	0	1	1.02855	0.260503	1.98124	0	0	0	0	0.0698222	0.178473
DNAH3	55567	#NAME?	1	1	0	0.278002	0	0	0	0.834007	0	0	1	1	0	0	NA	NA	NA	NA	NA	NA	NA	NA	NA	NA	NA	NA	NA	NA	NA	NA	0	0	0	1	0	0	0	1	0	0	NA	0	0	0	0	NA	NA
DNAH8	1769	-1.15463	0.597455	1	2.06863	4.60531	1.301	2.83625	2.47789	5.00404	6.33401	-1.07116	1	1	0.00852572	0.0179136	-1.28315	0.194202	0.565309	NA	NA	NA	NA	NA	NA	NA	NA	NA	chr6:38835973-38838176	2204	Upon insertion	NA	0.00852572	0.0179136	-1.07116	1	0	0	0	1	0.00852572	0.0179136	-1.07116	0	0	0	0	0	0
DOCK1	1793	0.220792	0.753034	1	20.9854	18.0075	22.1171	19.8537	18.1712	20.0162	15.835	0.192403	1	1	0.185879	0.162672	0.242459	0.673336	0.894337	NA	NA	NA	NA	NA	NA	NA	NA	NA	chr10:129207443-129207576	134	Upon insertion	NA	0	0.116092	#NAME?	1	0	0	0	1	0.185879	0.162672	0.192396	0	0	0	0	0.075988	0.0887933
DOCK2	1794	-0.0725036	0.864731	1	5496.54	5779.84	6429.56	4563.52	5147.4	6499.42	5692.69	0.1499	0.6551	0.859277	64.4474	58.0872	-0.0677085	0.845738	0.957536	-0.471373	27.4867	28.87	1.38333	29.81	27.93	1.11	1.3	1.74	chr5:169477402-169482308	4907	Upon insertion	-1	31.7003	46.7569	-0.560684	0.1483	7.91532	0	Inf	0.033	31.7003	46.7569	-0.560683	7.91532	0	Inf	2	27.5337	18.1394
DOCK3	1795	-0.348629	0.604755	1	26.3065	33.4974	29.9231	22.69	28.0827	38.3643	34.0453	-0.215775	1	1	0.196878	0.22864	-0.346444	0.518075	0.815874	NA	NA	NA	NA	NA	NA	NA	NA	NA	chr3:51392455-51393519	1065	Upon insertion	NA	0.196878	0.22864	-0.215775	1	0	0	0	1	0.196878	0.22864	-0.215776	0	0	0	0	0.0926668	0.0573445
DOCK5	80005	-1.25955	0.246535	0.895662	494.073	1182.91	664.813	323.332	622.775	2055.83	870.135	-0.769104	0.01425	0.123356	9.70198	16.5342	-1.19879	0.00513608	0.104527	-0.958137	47.14	50	2.86	50	NA	NA	1.37	4.35	chr8:25246749-25247721	973	Upon insertion	-1	7.73301	9.63568	-0.317355	0.4626	7.73301	9.63568	-0.317355	0.4626	1.61253	2.50567	-0.63587	7.73301	9.63568	-0.317356	0	0	1.16169
DONSON	29980	0.0997055	0.806154	1	112.61	105.09	113.187	112.032	79.2924	110.089	125.888	0.175731	0.6514	0.858063	3.11856	2.76092	0.0598652	0.879558	0.965168	NA	NA	NA	NA	NA	NA	NA	NA	NA	NA	NA	NA	NA	2.82468	2.16161	0.385982	0.3881	0	0	0	1	2.82468	2.16161	0.385981	0	0	0	0	1.16216	1.16952
DRAM1	55332	0.214825	0.528915	1	316.902	273.059	316.144	317.66	270.916	288.567	259.694	0.334292	0.27235	0.594497	5.72021	4.53712	0.208919	0.493165	0.801092	NA	NA	NA	0	NA	NA	0	NA	NA	chr12:102302142-102307951	5810	Upon insertion	NA	5.72021	4.53712	0.334292	0.27235	0	0	0	1	5.72021	4.53712	0.334291	0	0	0	0	2.42447	2.4488
DRAM2	128338	-0.524261	0.120677	0.75343	490.211	705.019	467.061	513.361	753.277	608.825	752.955	-0.260305	0.7172	0.89009	21.7447	26.0443	-0.564989	0.0512877	0.330565	-0.453177	22.9033	37.94	15.0367	37.94	NA	7.8	15.4	21.91	chr1:111662582-111663137	556	Upon insertion	-1	4.79248	10.312	-1.10548	0.60705	0	0	0	1	4.79248	10.312	-1.10548	0	0	0	0	0	0
DRAP1	10589	0.603587	0.135554	0.766995	2011.55	1323.83	1450.62	2572.48	1457	1216.82	1297.68	0.568652	0.0417	0.235076	122.644	82.6926	0.481478	0.12225	0.473144	-0.209429	12.6617	18.955	6.29333	24.77	13.14	4.86	8.32	5.7	chr11:65687324-65687418	95	Upon insertion	1	122.644	82.6926	0.568652	0.0417	0	0	0	1	122.644	82.6926	0.568647	0	0	0	0	32.0404	63.002
DRG2	1819	0.602979	0.0640267	0.668166	732.121	482.024	763.69	700.553	501.359	456.202	488.511	0.637708	0.02595	0.178006	22.8364	14.6777	0.591332	0.0319387	0.274438	NA	NA	NA	0	NA	NA	0	0	NA	chr17:18003974-18004806	833	Upon insertion	NA	15.2166	10.6918	0.509138	0.2005	2.64492	0	Inf	0.1568	15.2166	10.6918	0.509141	6.62414	0	Inf	0	6.30911	7.65233
DYNC1LI1	51143	0.659583	0.040666	0.604078	1061.24	671.83	1044.71	1077.77	678.115	689.724	647.653	0.871224	0.00255	0.0433079	30.3397	16.5862	0.647523	0.0153687	0.188752	-0.438033	25.2267	28.89	3.66333	NA	28.89	4.76	2.7	3.53	chr3:32576139-32578502	2364	Upon insertion	1	23.7609	15.1071	0.653364	0.06575	3.43801	0	Inf	0.22135	23.7609	15.1071	0.653363	6.57879	1.4791	2.1531	0	8.52813	11.5926
DYNC1LI2	1783	0.367802	0.332016	0.971305	1262.97	978.756	1635.36	890.582	797.053	1107.56	1031.65	0.548378	0.07295	0.318528	20.4837	14.0065	0.354699	0.263435	0.626986	NA	NA	NA	26.83	NA	NA	NA	NA	26.83	chr16:66766378-66768120	1743	Upon insertion	NA	3.70111	7.83391	-1.08178	0.08785	3.66717	2.67146	0.45704	0.64385	13.1152	8.60842	0.607419	5.3795	4.25574	0.338062	1	0	5.56182
DZIP3	9666	-0.285811	0.472645	1	178.415	217.505	210.763	146.067	198.231	215.174	239.109	0.231794	0.5561	0.809277	3.56539	3.0362	-0.295573	0.405893	0.745138	NA	NA	NA	NA	NA	NA	NA	NA	NA	chr3:108393029-108394632	1604	UTR/nc	NA	0.365994	0.907968	-1.31082	0.30475	0	0	0	1	0.365994	0.907968	-1.31082	0	0	0	0	NA	NA
E2F1	1869	2.00402	0.0280804	0.541717	215.131	53.633	119.692	310.569	62.7731	45.8704	52.2556	2.23015	5e-05	0.00246011	5.32036	1.13397	1.75804	0.000111487	0.00900883	NA	NA	NA	NA	NA	NA	NA	NA	NA	chr20:32265347-32266006	660	Upon insertion	NA	2.77691	1.02835	1.43315	0.0076	2.54345	0.105619	4.58985	0.0834	2.77691	1.02835	1.43315	2.54345	0.105619	4.58985	0	1.08813	3.18989
E2F2	1870	1.76915	2.63779e-06	0.00132709	856	251.135	689.532	1022.47	228.791	259.376	265.237	1.74635	5e-05	0.00246011	9.82716	2.92903	1.67586	4.19091e-09	1.99219e-06	NA	NA	NA	NA	NA	NA	NA	NA	NA	chr1:23845623-23847404	1782	Upon insertion	NA	4.70975	1.96248	1.26297	0.0076	2.10587	0.0617316	5.09226	0.1735	4.70975	1.96248	1.26297	2.10587	0.0617316	5.09226	0	3.46628	4.47091
E2F3	1871	0.207073	0.50294	1	553.979	479.908	641.395	466.563	417.111	540.437	482.177	0.423586	0.14605	0.450158	9.02086	6.72567	0.208876	0.470127	0.785801	NA	NA	NA	NA	NA	NA	NA	NA	NA	chr6:20483152-20486919	3768	Upon insertion	NA	6.61261	2.56185	1.36804	0.01965	0	0	0	1	1.13799	2.09049	-0.877352	0	0	0	0	3.42352	0.471536
E2F4	1874	0.325273	0.290892	0.937391	1853.01	1478.97	2011.35	1694.66	1542.07	1472.86	1421.99	NA	NA	NA	NA	NA	0.329992	0.230834	0.601937	-0.638173	33.935	39.005	5.07	44.68	33.33	0.65	5.81	8.75	chr16:67227074-67227374	301	Upon insertion	-1	44.2373	36.8448	0.263805	1	0	0	0	1	44.2373	36.8448	0.263802	0	0	0	0	17.5527	17.6902
E2F5	1875	-0.541905	0.284189	0.933679	44.5728	64.8933	49.4382	39.7075	69.3808	50.8744	74.4246	-0.779669	0.277	0.598508	1.89218	3.24838	-0.561552	0.239446	0.601937	NA	NA	NA	NA	NA	NA	NA	NA	NA	chr8:86115491-86118411	2921	Upon insertion	NA	0.609217	1.71361	-1.49201	0.1024	0	0	0	1	0.349371	0.79902	-1.19347	0	0	0	0	9.35748	0
E2F6	1876	0.974044	0.00644394	0.312024	267.261	136.057	300.532	233.99	144.543	140.113	123.513	1.39846	0.00025	0.00864535	6.53443	2.47873	0.995275	0.0031528	0.0800143	NA	NA	NA	NA	NA	NA	NA	NA	NA	NA	NA	NA	NA	1.59598	1.31811	0.275969	0.63915	1.58958	0.247688	2.68205	0.0162	1.77567	2.23105	-0.329356	1.58958	0.247688	2.68205	0	1.57762	1.86957
EDC4	23644	-0.143296	0.703338	1	1738.12	1919.63	2121.94	1354.31	1824.55	1893.2	2041.13	NA	NA	NA	NA	NA	-0.151633	0.614322	0.866223	-1.38434	43.2267	73.16	29.9333	74.1	72.22	29.03	29.7	31.07	chr16:67915749-67915856	108	No	-1	13.1924	15.4602	-0.228854	0.58535	3.23238	2.44236	0.404325	0.59655	13.1924	15.4602	-0.228852	3.79899	3.88684	-0.0329807	0	3.45575	0.036338
EED	8726	1.03629	0.00152284	0.136738	883.196	430.628	872.974	893.418	434.456	421.174	436.255	1.12821	0.00015	0.00595682	28.5856	13.0774	1.01427	0.000224197	0.0142556	-0.926732	46.67	48.2	1.53	70.91	25.49	2.7	0	1.89	chr11:85966330-85967428	1099	Upon insertion	1	20.43	9.27343	1.13951	0.0049	0	0	0	1	20.43	10.5544	0.952847	0	0	0	0	NA	NA
EFHC2	80258	-0.396049	0.545026	1	29.9753	39.4445	42.9331	17.0175	45.4279	32.5263	40.3793	-0.16245	0.74765	0.905189	0.729297	0.816219	-0.411825	0.456783	0.78001	NA	NA	NA	NA	NA	NA	NA	NA	NA	chrX:44120545-44131931	11387	Upon insertion	NA	0.494023	0.45587	0.115954	1	0	0	0	1	0.494023	0.45587	0.115956	0	0	0	0	0.316795	0.119558
EFTUD1	79631	0.946461	0.00450745	0.250358	630.077	326.949	620.579	639.574	355.164	285.23	340.453	1.05513	0.00225	0.0402564	10.7901	5.19276	0.917922	0.00108005	0.0407019	NA	NA	NA	NA	NA	NA	NA	NA	NA	NA	NA	NA	NA	5.91196	4.87065	0.279521	0.5809	1.85702	0	Inf	0.16	8.93304	4.87065	0.875037	1.85702	0	Inf	0	3.70789	4.442
EIF2B4	8890	0.0827413	0.793398	1	519.542	490.584	524.305	514.779	523.66	460.372	487.719	0.0480881	0.8665	0.951692	18.3036	17.7036	0.0687717	0.8054	0.942452	-0.0305668	1.98833	7.145	5.15667	14.29	0	6.45	3.61	5.41	chr2:27591601-27591872	272	Upon insertion	1	7.43151	6.53167	0.186203	0.72095	0	0	0	1	12.8995	11.058	0.222223	0	0	0	0	5.37693	6.24777
EIF3I	8668	0.711244	0.0256594	0.521315	2753.59	1681.87	2340.51	3166.67	1961.66	1611.3	1472.66	0.590547	0.0413	0.234486	143.952	95.5969	0.683925	0.0282066	0.257949	-0.198284	12.745	13.495	0.75	19.26	7.73	1.07	0.56	0.62	chr1:32689723-32690010	288	Upon insertion	1	133.572	95.5969	0.482578	0.1331	10.3799	0	Inf	0.23585	133.572	95.5969	0.482582	10.3799	0	Inf	0	34.1025	53.3347
EIF3K	27335	0.683482	0.0649256	0.669497	3829.33	2384.38	3015.73	4642.94	3020.54	2165.08	1967.5	0.804316	0.00615	0.0732907	320.859	183.735	0.648303	0.0700966	0.373578	-0.194273	12.5517	12.925	0.373333	17.76	8.09	0.28	0.31	0.53	chr19:39114838-39116667	1830	Upon insertion	1	265.068	181.223	0.548595	0.0748	0	0	0	1	265.068	181.223	0.548596	0	0	0	0	81.7384	126.885
EIF4G3	8672	-0.35658	0.370774	0.996882	876.174	1121.84	1186.52	565.832	988.677	1203.47	1173.38	-0.0649799	0.8295	0.93776	12.0991	12.6565	-0.379339	0.247428	0.609298	NA	NA	NA	11.11	NA	NA	NA	NA	11.11	chr1:21415707-21502667	86961	UTR/nc	NA	8.17362	3.92913	1.05677	0.14095	0	0	0	1	3.74201	3.99185	-0.0932448	0	0	0	0	0	0
ELOF1	84337	0.725033	0.0252132	0.517195	1016.9	615.205	974.452	1059.34	738.41	537.935	569.269	0.706882	0.0113	0.106199	63.8014	39.0875	0.715867	0.0125992	0.170386	-0.701444	37.4583	40.175	2.71667	41.02	39.33	1.66	3.63	2.86	chr19:11664626-11664825	200	No	1	63.8014	39.0875	0.706882	0.0113	0	0	0	1	63.8014	39.0875	0.706881	0	0	0	0	15.4614	23.7147
EML1	2009	NA	NA	NA	0	0	0	0	0	0	0	#NAME?	1	1	0	0.00346325	NA	NA	NA	NA	NA	NA	NA	NA	NA	NA	NA	NA	chr14:100361096-100363481	2386	Upon insertion	NA	0	0.00320466	#NAME?	1	0	0	0	1	0	0.00346325	#NAME?	0	0	0	0	NA	NA
EML2	24139	-0.18795	0.618273	1	604.243	688.32	737.67	470.817	633.513	718.08	713.368	-0.168246	0.5821	0.823298	15.6258	17.5586	-0.191985	0.517475	0.815502	-1.08035	51.2467	54.02	2.77333	NA	54.02	2.78	4.42	1.12	chr19:46137730-46141762	4033	Upon insertion	-1	7.14974	10.6993	-0.58155	0.213	0	0	0	1	12.2898	10.6993	0.199949	0	0	0	0	NA	NA
EML3	256364	0.315625	0.410977	1	2535.51	2037.29	3389.12	1681.9	1906.32	2089.19	2116.35	NA	NA	NA	NA	NA	0.295618	0.363679	0.711385	-1.77955	47.5933	80.44	32.8467	77.78	83.1	32.62	34.78	31.14	chr11:62376605-62376825	221	Upon insertion	-1	31.3899	23.8607	0.395666	0.5159	5.4852	5.73286	-0.0637112	0.93535	31.3899	23.8607	0.395664	10.5487	8.56455	0.300619	0	0	0
EML4	27436	-0.0264166	0.979498	1	1782.91	1815.86	2119.34	1446.49	1518.94	1905.71	2022.92	0.122849	0.6591	0.861737	21.3814	19.6361	-0.0381072	0.900548	0.972982	-0.345738	20.83	23.08	2.25	23.08	NA	2.56	1.49	2.7	chr2:42508114-42509962	1849	Upon insertion	-1	8.66064	14.86	-0.778886	0.05845	0	0	0	1	19.996	15.249	0.391004	0	0	0	0	10.3045	7.08175
ENTHD2	146705	0.361956	0.304299	0.947404	1482.34	1153.42	1865.64	1099.05	906.906	1265.19	1288.18	0.230138	0.5057	0.779058	38.6317	32.9355	0.347784	0.276053	0.640261	NA	NA	NA	NA	NA	NA	NA	NA	NA	NA	NA	NA	NA	3.75512	8.7365	-1.2182	0.312	10.2376	2.15144	2.2505	0.13025	6.08079	7.25352	-0.254423	25.96	9.03353	1.52293	1	0	0
ERCC4	2072	-0.285324	0.49737	1	118.347	144.228	127.498	109.196	127.198	169.303	136.181	-0.342951	0.3671	0.682821	1.19822	1.51977	-0.275913	0.462293	0.782185	NA	NA	NA	NA	NA	NA	NA	NA	NA	chr16:14026143-14028048	1906	Upon insertion	NA	1.19822	1.21991	-0.0258821	0.9439	0	0	0	1	1.19822	1.21991	-0.0258819	0	0	0	0	0.480353	0.442739
ERCC5	2073	-1.27697	0.00819766	0.35061	39.3751	95.4176	54.6422	24.1081	94.1597	103.417	88.6761	NA	NA	NA	NA	NA	-1.26941	0.0073483	0.129262	-0.981591	45.8667	52.94	7.07333	52.94	NA	5.88	12.64	2.7	chr13:103498705-103504467	5763	Upon insertion	-1	14.8154	18.4041	-0.312924	0.40775	0	0	0	1	0	0	0	0	0	0	0	NA	NA
ERICH6	131831	0.000140841	1	1	3.25251	3.25219	6.50502	0	4.12981	1.66801	3.95876	0.0808515	1	1	0.09918	0.0937746	-0.067224	0.9465	0.987677	NA	NA	NA	NA	NA	NA	NA	NA	NA	NA	NA	NA	NA	0.09918	0.0937746	0.0808515	1	0	0	0	1	0.09918	0.0937746	0.080852	0	0	0	0	NA	NA
ESF1	51575	-0.166187	0.684289	1	217.725	244.307	251.094	184.356	234.573	241.028	257.319	0.00957976	0.9754	0.991702	4.52522	4.49527	-0.17214	0.603667	0.859665	NA	NA	NA	0	NA	NA	0	NA	0	chr20:13755917-13756518	602	Upon insertion	NA	4.52522	4.49527	0.00957976	0.97495	0	0	0	1	4.52522	4.49527	0.00958016	0	0	0	0	NA	NA
ESRP1	54845	#NAME?	1	1	0	0.263917	0	0	0	0	0.791751	#NAME?	1	1	0	0.00485478	NA	NA	NA	NA	NA	NA	NA	NA	NA	NA	NA	NA	chr8:95658511-95674499	15989	UTR/nc	NA	0	0.00266428	#NAME?	1	0	0	0	1	0	0.00485478	#NAME?	0	0	0	0	NA	NA
ETFDH	2110	0.281113	0.41453	1	211.226	173.83	253.696	168.757	159.411	176.81	185.27	0.561824	0.15645	0.465741	6.43646	4.36035	0.274838	0.436455	0.765317	NA	NA	NA	0	NA	NA	0	NA	NA	chr4:159616796-159618710	1915	Upon insertion	NA	2.41514	3.73213	-0.627895	0.22235	0	0	0	1	6.43647	4.36035	0.561826	0	0	0	0	2.85506	1.9849
EXO1	9156	2.289	0.0176545	0.458539	53.2509	10.8961	29.9231	76.5787	8.25962	13.3441	11.0845	2.28696	0.0012	0.0262412	0.966864	0.198117	2.03507	0.000772505	0.0331059	NA	NA	NA	NA	NA	NA	NA	NA	NA	chr1:242024007-242024707	701	Upon insertion	NA	0.250572	0.108705	1.2048	1	0	0	0	1	0.775001	0.150543	2.36403	0	0	0	0	0.228909	0
EXOSC1	51013	-0.207946	0.566466	1	288.878	333.666	277.114	300.642	374.987	338.607	287.406	-0.109754	0.7241	0.893557	20.6896	22.325	-0.19559	0.532216	0.824924	NA	NA	NA	5.68	NA	NA	5.68	NA	NA	chr10:99197033-99197456	424	Upon insertion	NA	14.8056	18.9707	-0.357625	0.3594	2.16309	0	Inf	0.2173	14.8056	18.9707	-0.35763	5.45927	1.54155	1.82433	2	4.55934	5.45614
EXOSC2	23404	0.572248	0.0847713	0.707402	490.412	329.835	525.606	455.218	327.907	337.773	323.826	0.568989	0.1004	0.375082	13.1725	8.87942	0.571307	0.0448582	0.314332	-2.05216	66.25	78.95	12.7	78.95	NA	11.76	13.64	NA	chr9:133574782-133576253	1472	Upon insertion	-1	7.04238	7.08449	-0.00860029	0.98575	2.82758	1.79493	0.655641	0.15345	9.85412	7.08449	0.476062	3.31835	1.79493	0.886541	0	3.14041	3.34606
EXOSC5	56915	-0.565957	0.133299	0.766773	144.107	213.332	122.294	165.921	237.051	217.676	185.27	-0.499771	0.14985	0.455265	10.8631	15.3603	-0.587277	0.114639	0.45957	-0.222869	13.01	22.12	9.11	22.12	NA	4.38	9.57	13.38	chr19:41895811-41897745	1935	Upon insertion	-1	7.40287	12.4645	-0.75167	0.1025	1.08193	0.320926	1.75329	0.209	7.40287	12.4645	-0.751668	1.08193	0.320926	1.75329	2	3.3682	4.67625
EXOSC9	5393	0.0869742	0.820614	1	368.358	346.807	291.425	445.291	355.164	382.809	302.449	0.145033	0.71705	0.89009	14.9191	13.4922	0.0383283	0.908172	0.97467	-0.293719	18.0433	20.09	2.04667	26.67	13.51	0	1.49	4.65	chr4:122734536-122735020	485	Upon insertion	-1	9.61871	8.41603	0.192703	0.73235	0	0	0	1	13.029	11.1807	0.220717	0	0	0	0	2.86928	11.5829
FAM135A	57579	0.164594	0.69379	1	106.931	95.4015	97.5753	116.286	81.7702	112.591	91.8431	0.381406	0.34085	0.659858	1.35268	1.03844	0.135117	0.740358	0.917239	NA	NA	NA	NA	NA	NA	NA	NA	NA	chr6:71243558-71245962	2405	Upon insertion	NA	0.13492	0.297335	-1.13998	1	0	0	0	1	0.336936	0.344769	-0.0331572	0	0	0	0	NA	NA
FAM178A	55719	-0.275521	0.426224	1	499.448	604.547	513.897	484.998	574.044	603.821	635.776	0.0741614	0.84545	0.944383	6.49966	6.17398	-0.295641	0.290589	0.654462	NA	NA	NA	NA	NA	NA	NA	NA	NA	chr10:102709965-102710432	468	Upon insertion	NA	3.96297	4.56722	-0.204734	0.4916	0	0	0	1	6.49965	6.17398	0.0741612	0	0	0	0	1.76796	1.60194
FAM182A	284800	-0.717653	1	1	0.650502	1.06975	1.301	0	0	0.834007	2.37525	-0.689447	1	1	0.0060463	0.00975066	-0.581549	0.710898	0.91008	NA	NA	NA	NA	NA	NA	NA	NA	NA	NA	NA	NA	NA	0.0060463	0.00975066	-0.689447	1	0	0	0	1	0.0060463	0.00975066	-0.689447	0	0	0	0	0.0311655	0
FAM188B	84182	0.35779	1	1	0.709062	0.553323	0	1.41812	0.825962	0.834007	0	NA	NA	NA	NA	NA	0.315066	0.845724	0.957536	NA	NA	NA	NA	NA	NA	NA	NA	NA	chr7:30821829-30825364	3536	Upon insertion	NA	0.0850801	0.13369	-0.651992	1	0	0	0	1	0.0850801	0.13369	-0.651998	0	0	0	0	NA	NA
FAM192A	80011	-0.0497746	0.876866	1	1389.27	1438.04	1255.47	1523.07	1347.97	1582.95	1383.19	0.0164417	0.95195	0.983172	31.4237	31.0676	-0.082728	0.774932	0.93068	NA	NA	NA	NA	NA	NA	NA	NA	NA	NA	NA	NA	NA	23.7164	17.7795	0.415672	0.2447	0	0	0	1	23.7164	17.7795	0.41567	0	0	0	0	9.24279	12.9372
FAM227A	646851	-0.73295	1	1	0.650502	1.08116	1.301	0	0.825962	0.834007	1.5835	-1.15985	1	1	0.00388102	0.00867152	-0.617965	0.677218	0.895565	NA	NA	NA	NA	NA	NA	NA	NA	NA	NA	NA	NA	NA	0.0019478	0.0043597	-1.16239	1	0	0	0	1	0.00388102	0.00867151	-1.15985	0	0	0	0	0.00188393	0
FAM227B	196951	-0.515159	0.592953	1	10.818	15.4605	11.709	9.92687	18.9971	9.17408	18.2103	0.17866	0.84935	0.946449	0.938877	0.82952	-0.541714	0.41902	0.753297	NA	NA	NA	NA	NA	NA	NA	NA	NA	NA	NA	NA	NA	0.938877	0.82952	0.17866	0.8537	0	0	0	1	0	0	NA	0	0	0	0	NA	NA
FASTKD1	79675	0.121678	0.72996	1	267.893	246.225	254.997	280.789	265.96	235.19	237.525	0.265584	0.39255	0.704123	6.78609	5.64509	0.101372	0.750179	0.91931	NA	NA	NA	0	NA	NA	0	NA	0	chr2:170411766-170413696	1931	Upon insertion	NA	3.4196	2.89999	0.237783	1	0	0	0	1	5.21482	3.93981	0.404491	0	0	0	0	1.50924	1.74554
FCHO1	23149	-0.371802	0.322094	0.962512	1067.36	1381.14	1428.5	706.226	1281.07	1534.57	1327.77	-0.260879	0.42655	0.72971	21.2018	25.4041	-0.37991	0.221625	0.596779	-0.884215	44.1233	47.83	3.70667	NA	47.83	4.35	3.95	2.82	chr19:17886323-17886791	469	Upon insertion	-1	3.26298	9.60279	-1.55726	0.0294	3.7344	0	Inf	0.15695	4.24783	9.60279	-1.17673	6.34253	0	Inf	2	0.916371	0
FCHO2	115548	-0.358139	0.558048	1	226.37	290.154	295.328	157.412	198.231	406.996	265.237	-0.122584	0.7068	0.884091	3.26515	3.55471	-0.345555	0.361134	0.709638	NA	NA	NA	NA	NA	NA	NA	NA	NA	chr5:72347234-72348158	925	Upon insertion	NA	2.3202	3.21091	-0.468736	0.4787	0	0	0	1	3.26515	3.55471	-0.122582	0	0	0	0	1.26797	0
FHIT	2272	0.226042	0.567314	1	125.848	107.597	118.391	133.304	149.499	91.7408	81.5504	0.0212187	0.95945	0.986275	13.9717	13.7677	0.273484	0.516746	0.815337	NA	NA	NA	NA	NA	NA	NA	NA	NA	chr3:59999879-60522592	522714	UTR/nc	NA	3.77451	4.16741	-0.14286	0.89395	0	0	0	1	7.14338	6.52675	0.130242	0	0	0	0	1.20624	1.97327
FIG4	9896	-0.861437	0.0147811	0.436761	264.705	480.929	262.803	266.607	445.194	515.416	482.177	-0.259921	0.5247	0.788641	8.19529	9.81315	-0.879449	0.00322733	0.0814323	NA	NA	NA	3.11667	NA	NA	0	3.23	6.12	chr6:110059657-110062646	2990	Upon insertion	NA	3.20789	8.25566	-1.36376	0.00155	0	0	0	1	3.20789	8.25566	-1.36376	0	0	0	0	2.34174	2.47368
FKBP3	2287	0.222071	0.524478	1	609.281	522.357	483.974	734.588	617.82	452.032	497.22	0.258622	0.49155	0.769042	33.4386	27.9508	0.147539	0.635593	0.875603	-0.0984316	6.54333	7.33	0.786667	8.33	6.33	0.46	0.55	1.35	chr14:45585456-45587230	1775	Upon insertion	1	29.9446	22.496	0.41263	0.38295	0	0	0	1	29.9446	22.496	0.412627	0	0	0	0	NA	NA
FRA10AC1	118924	1.09878	0.00115803	0.119028	513.102	239.572	525.606	500.598	281.653	203.498	233.567	1.14719	0.00045	0.0132069	13.3396	6.02284	1.09095	0.00040701	0.0215836	NA	NA	NA	NA	NA	NA	NA	NA	NA	NA	NA	NA	NA	9.08593	4.61419	0.977556	0.0563	3.061	0	Inf	0.1588	9.08593	4.61419	0.977557	4.25362	0	Inf	0	1.94083	3.66666
FRYL	285527	-0.382511	0.258227	0.912567	911.902	1188.76	991.365	832.439	1094.4	1251.01	1220.88	-0.23246	0.3857	0.698295	4.9852	5.85679	-0.389874	0.167775	0.536105	NA	NA	NA	NA	NA	NA	NA	NA	NA	chr4:48546015-48546799	785	Upon insertion	NA	2.28373	3.08427	-0.433535	0.72855	0	0	0	1	1.11109	2.15768	-0.957505	0	0	0	0	0	1.91121
GAK	2580	0.221551	0.440231	1	2915.07	2500.09	3620.7	2209.44	2229.27	2740.55	2530.44	0.183263	0.6609	0.862741	40.7063	35.8504	0.218783	0.490084	0.799446	-1.39	58.5267	63.89	5.36333	63.89	NA	2.91	3.66	9.52	chr4:905576-906522	947	Upon insertion	-1	2.48755	13.6124	-2.45213	0.2322	6.13397	0	Inf	0.2071	2.48755	13.6124	-2.45212	6.13397	0	Inf	2	0	0
GALNT8	26290	-0.505886	1	1	1.301	1.84742	2.60201	0	0	0	5.54226	-0.387335	1	1	0.0361215	0.047246	0.367688	0.793725	0.93864	NA	NA	NA	NA	NA	NA	NA	NA	NA	chr12:4873214-4874544	1331	Upon insertion	NA	0.0361215	0.047246	-0.387335	1	0	0	0	1	0.0361215	0.047246	-0.387334	0	0	0	0	0	0
GAR1	54433	1.01888	0.040436	0.603974	499.144	246.326	347.368	650.919	282.479	227.684	228.816	1.19847	0.0002	0.00731311	29.3141	12.7733	0.896602	0.0101492	0.154995	-0.341265	20.4233	23.47	3.04667	32.69	14.25	0	1.65	7.49	chr4:110739247-110740156	910	Upon insertion	1	16.5365	10.8765	0.60444	0.10925	4.01584	0	Inf	0.15905	25.2983	12.7733	0.98591	4.01584	0	Inf	0	6.18452	15.4124
GARNL3	84253	-1.69223	0.334158	0.972512	2.01007	6.49567	2.60201	1.41812	6.6077	4.17004	8.70926	-1.67398	1	1	0.0336657	0.107425	-1.67081	0.076413	0.387476	NA	NA	NA	NA	NA	NA	NA	NA	NA	chr9:130098516-130100394	1879	Upon insertion	NA	0.00606683	0.0801918	-3.72444	1	0	0	0	1	0.0336657	0.107425	-1.67398	0	0	0	0	0.0195845	0
GARS	2617	0.862611	0.00722311	0.336808	1543.02	848.591	1399.88	1686.15	909.384	840.679	795.71	1.48576	0.0007	0.0180156	50.6541	18.0866	0.836235	0.00305011	0.0791041	-0.49835	28.855	30.065	1.21	38.2	21.93	0.7	0.8	2.13	chr7:30661117-30661932	816	Upon insertion	1	20.7428	18.0866	0.197692	0.54305	11.6305	0	Inf	0.1637	20.7428	18.0866	0.197689	11.6305	0	Inf	0	8.9176	13.4335
GBP1	2633	0.377582	0.478262	1	2390.81	1840.27	1515.67	3265.94	2268.92	1768.93	1482.95	NA	NA	NA	NA	NA	0.258783	0.503547	0.807431	NA	NA	NA	NA	NA	NA	NA	NA	NA	NA	NA	NA	NA	33.2199	28.5806	0.217012	0.752	0	0	0	1	33.2199	28.5806	0.217012	0	0	0	0	11.1736	22.1209
GBP2	2634	-0.125962	0.671665	1	3765.84	4109.42	2945.47	4586.21	4871.52	3844.77	3611.97	NA	NA	NA	NA	NA	-0.184078	0.612878	0.865094	NA	NA	NA	NA	NA	NA	NA	NA	NA	chr1:89583457-89585861	2405	Upon insertion	NA	36.3142	43.3205	-0.254516	0.61545	4.94963	1.17667	2.07261	0.5422	36.3142	43.3205	-0.254516	4.94963	1.17667	2.07261	0	25.5552	42.7235
GBP3	2635	0.0197107	0.948033	1	612.473	604.163	633.589	591.358	522.834	497.902	791.751	0.215244	0.4424	0.739618	13.1474	11.3252	-0.0124572	0.966529	0.992176	NA	NA	NA	NA	NA	NA	NA	NA	NA	NA	NA	NA	NA	4.17968	9.81914	-1.2322	0.01105	4.05583	0.626117	2.69549	0.0221	4.17968	9.81914	-1.2322	4.05583	0.626117	2.69549	3	3.65841	0
GBP4	115361	0.498501	0.125932	0.757819	2189.05	1549.5	1729.03	2649.06	1594.93	1464.52	1589.04	0.682246	0.01485	0.126103	26.0652	16.2437	0.403488	0.168745	0.536105	NA	NA	NA	NA	NA	NA	NA	NA	NA	chr1:89658784-89658985	202	Upon insertion	NA	6.11268	9.56931	-0.646611	0.34605	1.47256	0	Inf	0.15735	6.11268	9.56931	-0.64661	2.25942	0	Inf	2	3.785	0
GBP5	115362	0.669447	0.112657	0.740866	4783.84	3007.83	3422.94	6144.73	3170.87	2656.31	3196.3	0.77072	0.01595	0.132009	73.5416	43.1046	0.525061	0.122331	0.473144	-0.465221	25.8817	31.985	6.10333	34.03	29.94	6.99	7.19	4.13	chr1:89732837-89733099	263	Upon insertion	1	39.4702	20.4435	0.94912	0.0422	11.3957	0	Inf	0.14855	62.146	32.4329	0.938204	11.3957	2.5708	2.1482	0	0	0
GBP6	163351	-0.667933	0.743484	1	3.96157	6.29413	6.50502	1.41812	9.08558	5.83805	3.95876	-0.361109	1	1	0.0590117	0.0757954	-0.545623	0.516636	0.815337	NA	NA	NA	NA	NA	NA	NA	NA	NA	chr1:89843772-89843975	204	Upon insertion	NA	0.0590117	0.0757954	-0.361109	1	0	0	0	1	0.0590117	0.0757954	-0.361109	0	0	0	0	0.0245143	0
GBP7	388646	#NAME?	1	1	0	0.278002	0	0	0	0.834007	0	#NAME?	1	1	0	0.00658012	NA	NA	NA	NA	NA	NA	NA	NA	NA	NA	NA	NA	chr1:89618148-89618350	203	Upon insertion	NA	0	0.00658012	#NAME?	1	0	0	0	1	0	0.00658012	#NAME?	0	0	0	0	NA	NA
GCLC	2729	0.297104	0.376405	0.997406	412.371	335.622	416.321	408.42	329.559	335.271	342.037	0.398774	0.18025	0.497995	6.8637	5.20614	0.278655	0.342321	0.693687	NA	NA	NA	0	NA	NA	0	0	0	chr6:53370694-53371710	1017	Upon insertion	NA	5.21081	4.87437	0.0962914	0.78625	0	0	0	1	6.8637	5.20613	0.398774	0	0	0	0	2.93854	2.89582
GJA9-MYCBP	100527950	-0.0639033	1	1	2.06863	2.16231	1.301	2.83625	1.65192	1.66801	3.16701	NA	NA	NA	NA	NA	-0.248631	0.815485	0.945971	NA	NA	NA	NA	NA	NA	NA	NA	NA	NA	NA	NA	NA	0	0	0	1	0	0	0	1	0	0	NA	0	0	0	0	NA	NA
GMFB	2764	0.280069	0.374611	0.997406	649.916	535.24	731.165	568.668	447.671	603.821	554.226	0.563657	0.04365	0.241791	12.8907	8.72167	0.275292	0.343851	0.694934	NA	NA	NA	NA	NA	NA	NA	NA	NA	NA	NA	NA	NA	7.66129	7.87525	-0.0397374	0.90795	5.22943	0.846425	2.6272	0.0919	7.66129	7.87525	-0.0397384	5.22943	0.846425	2.6272	0	2.96527	2.28037
GMFG	9535	0.458106	0.211005	0.85149	5240.21	3814.57	3948.55	6531.88	4274.35	4048.27	3121.08	0.32155	0.31405	0.634123	589.152	471.445	0.409671	0.276214	0.640312	NA	NA	0.4	NA	NA	0.4	NA	NA	NA	chr19:39820267-39823716	3450	Upon insertion	NA	550.169	388.531	0.501843	0.17195	0	0	0	1	550.169	388.531	0.501845	0	0	0	0	136.229	219.98
GOLGA7	51125	-0.22444	0.517351	1	816.134	953.509	882.081	750.188	982.895	914.072	963.561	-0.0583915	0.83595	0.940263	31.8814	33.1983	-0.230257	0.405536	0.745138	NA	NA	NA	NA	NA	NA	NA	NA	NA	NA	NA	NA	NA	19.3283	27.1011	-0.487634	0.1684	6.5795	0.951894	2.7891	0.1229	25.3019	32.2464	-0.349892	6.5795	0.951894	2.78911	2	0	0
GOLGA7B	401647	-0.414599	0.275384	0.92641	307.781	410.25	408.515	207.046	344.426	444.526	441.797	-0.374696	0.23055	0.552276	2.56032	3.31963	-0.431964	0.210809	0.585762	NA	NA	NA	NA	NA	NA	NA	NA	NA	NA	NA	NA	NA	2.30136	2.9273	-0.347081	0.3035	0	0	0	1	2.30136	2.9273	-0.347084	0	0	0	0	1.61411	0.837374
GOSR1	9527	0.93058	0.00362278	0.219874	1124.95	590.202	1220.34	1029.56	561.654	639.684	569.269	1.06939	0.0002	0.00731311	14.0766	6.70783	0.935097	0.000487923	0.0248018	-1.86544	68.9767	73.91	4.93333	73.91	NA	7.32	2.22	5.26	chr17:28847040-28849271	2232	Upon insertion	-1	7.64948	3.57404	1.09781	1	5.71092	0.309633	4.20509	0.00085	8.36572	6.3982	0.386825	5.71092	0.309633	4.20509	0	2.10136	2.88825
GPAA1	8733	-0.317691	0.356805	0.987098	697.612	869.457	758.486	636.738	866.434	892.388	849.549	-0.266244	0.33825	0.656724	22.1041	26.584	-0.315887	0.247323	0.609298	-1.35011	51.3133	66.88	15.5667	76.05	57.71	16.97	19.2	10.53	chr8:145139779-145139945	167	Upon insertion	-1	15.3138	22.0297	-0.524623	0.1416	5.95104	2.81104	1.08204	0.09155	15.3138	22.0297	-0.524618	5.95104	2.81104	1.08204	2	0	4.67335
GPATCH1	55094	-0.26741	0.481153	1	194.717	234.37	195.151	194.283	245.311	237.692	220.107	-0.222176	0.51225	0.782317	3.28761	3.83496	-0.269307	0.418959	0.753297	NA	NA	NA	NA	NA	NA	NA	NA	NA	chr19:33579175-33581685	2511	Upon insertion	NA	3.28761	3.83496	-0.222176	0.51225	0	0	0	1	3.28761	3.83496	-0.222172	0	0	0	0	1.67823	1.59412
GPN1	11321	0.277228	0.404783	1	649.983	536.349	603.666	696.299	594.693	471.214	543.141	0.333338	0.52565	0.789183	22.5	17.8582	0.239291	0.402137	0.742735	-0.867489	45.19	45.19	0	45.19	NA	0	0	0	chr2:27853934-27854700	767	Upon insertion	-1	16.9732	17.8582	-0.0733281	0.8983	0	0	0	1	22.5	17.8582	0.333338	0	0	0	0	NA	NA
GPN2	54707	0.226498	0.514908	1	211.747	180.982	226.375	197.119	198.231	193.49	151.224	0.224832	0.57195	0.819163	8.47096	7.24856	0.266043	0.435134	0.765007	NA	NA	NA	8	NA	NA	8	NA	NA	chr1:27206241-27210650	4410	Upon insertion	NA	5.32097	4.83681	0.137634	0.6827	0	0	0	1	8.47096	7.24856	0.224831	0	0	0	0	3.72457	3.31511
GPR143	4935	#NAME?	1	1	0	0.275321	0	0	0.825962	0	0	#NAME?	1	1	0	0.0100662	NA	NA	NA	NA	NA	NA	NA	NA	NA	NA	NA	NA	chrX:9709496-9711604	2109	Upon insertion	NA	0	0.0100662	#NAME?	1	0	0	0	1	0	0.0100662	#NAME?	0	0	0	0	0	0
GPR89A	653519	1.18162	0.00525745	0.27445	124.13	54.7236	109.284	138.976	52.0356	56.7125	55.4226	0	1	1	0	0	1.127	0.00731051	0.129159	NA	NA	NA	NA	NA	NA	NA	NA	NA	NA	NA	NA	NA	0	0	0	1	0	0	0	1	0	0	NA	0	0	0	0	NA	NA
GPR89B	51463	1.47526	0.000432817	0.0646453	141.096	50.7477	126.197	155.994	38.8202	50.8744	62.5483	1.49024	0.00095	0.0221496	4.50442	1.60337	1.39921	0.000704495	0.031266	NA	NA	NA	NA	NA	NA	NA	NA	NA	NA	NA	NA	NA	4.50442	1.60337	1.49024	0.00095	0	0	0	1	4.50442	1.60337	1.49023	0	0	0	0	0	0.34127
GPR89C	728932	NA	NA	NA	NA	NA	NA	NA	NA	NA	NA	NA	NA	NA	NA	NA	NA	NA	NA	NA	NA	NA	NA	NA	NA	NA	NA	NA	NA	NA	NA	NA	NA	NA	NA	NA	NA	NA	NA	NA	NA	NA	NA	NA	NA	NA	NA	0.856896	0.628856
GRID2IP	392862	#NAME?	0.0560822	0.651381	0	6.71129	0	0	4.12981	3.33603	12.668	#NAME?	1	1	0	0.074113	-6.06756	0.000337643	0.0191105	NA	NA	NA	NA	NA	NA	NA	NA	NA	chr7:6537860-6541411	3552	Upon insertion	NA	0	0.074113	#NAME?	1	0	0	0	1	0	0.074113	#NAME?	0	0	0	0	0	0
GRIK2	2898	Inf	0.729904	1	0.709062	0	0	1.41812	0	0	0	Inf	1	1	0.00907297	0	NA	NA	NA	NA	NA	NA	NA	NA	NA	NA	NA	NA	chr6:102124680-102130427	5748	UTR/nc	NA	0	0	0	1	0	0	0	1	0.00907297	0	Inf	0	0	0	0	NA	NA
GTF2H3	2967	-0.316906	0.406864	1	220.386	274.525	254.997	185.774	262.656	272.72	288.197	-0.0960085	0.87785	0.955144	4.71971	5.04449	-0.322145	0.322789	0.678768	NA	NA	NA	NA	NA	NA	NA	NA	NA	chr12:124135604-124137078	1475	Upon insertion	NA	4.71971	5.04449	-0.0960085	0.87835	0	0	0	1	4.71971	5.04449	-0.0960102	0	0	0	0	NA	NA
HADH	3033	0.483721	0.165752	0.806117	389.467	278.52	326.552	452.382	336.167	246.032	253.36	0.534378	0.082	0.33881	12.4728	8.61189	0.440695	0.182003	0.551655	NA	NA	NA	NA	NA	NA	NA	NA	NA	NA	NA	NA	NA	12.4728	8.61189	0.534378	0.08235	0	0	0	1	12.4728	8.61189	0.534384	0	0	0	0	4.59576	6.42949
HAL	3034	-2.07954	0.0244456	0.511684	297.62	1257.95	413.719	181.52	961.42	1987.44	825.005	-1.52937	0.0001	0.00430322	7.71562	22.2719	-1.99306	4.70062e-08	1.74883e-05	-2.81404	48.26	92	43.74	92	NA	42.03	NA	45.45	chr12:96374642-96377688	3047	Upon insertion	-1	1.37301	5.73773	-2.06314	0.0537	1.37301	5.73773	-2.06314	0.0537	0.763562	8.27884	-3.43861	1.37301	5.73773	-2.06314	0	NA	NA
HARS	3035	0.180052	0.576377	1	864.806	763.34	840.449	889.164	787.968	736.428	765.623	0.180316	0.6775	0.871722	20.2106	17.836	0.15622	0.563088	0.841839	-0.292411	17.33	22.87	5.54	28.66	17.08	2.43	7.17	7.02	chr5:140058713-140059372	660	Upon insertion	-1	18.1817	17.836	0.0276922	0.9474	0	0	0	1	20.2106	17.836	0.180318	0	0	0	0	0	0
HARS2	23438	0.240352	0.445583	1	913.015	772.902	966.646	859.383	737.584	765.619	815.504	0.315157	0.39875	0.708412	23.2965	18.7249	0.224632	0.405547	0.745138	NA	NA	NA	5.225	NA	NA	3.47	NA	6.98	chr5:140073866-140075092	1227	Upon insertion	NA	12.441	14.1639	-0.187112	0.7066	4.34995	4.56104	-0.0683639	0.92915	18.9466	14.1639	0.419718	4.34995	4.56104	-0.068364	0	NA	NA
HECTD2	143279	0.480126	0.516174	1	23.464	16.8217	14.311	32.6169	14.8673	15.0121	20.5855	0.036587	1	1	0.312046	0.304232	0.264939	0.656554	0.886422	NA	NA	NA	NA	NA	NA	NA	NA	NA	chr10:93253266-93255970	2705	Upon insertion	NA	0	0.151054	#NAME?	1	0	0	0	1	0.312046	0.215648	0.533078	0	0	0	0	NA	NA
HERC6	55008	1.43657	0.204202	0.843525	796.222	294.16	300.532	1291.91	355.164	250.202	277.113	1.63976	5e-05	0.00246011	15.5289	4.98336	0.981343	0.0351857	0.285105	NA	NA	NA	NA	NA	NA	NA	NA	NA	chr4:89319362-89326027	6666	Upon insertion	NA	5.2469	3.07164	0.772456	0.15095	0	0	0	1	5.2469	3.25608	0.688328	0	0	0	0	NA	NA
HFM1	164045	1.22646	0.670588	1	1.95151	0.834007	3.90301	0	0	2.50202	0	1.75679	1	1	0.0316574	0.00936763	1.45684	0.315938	0.671986	NA	NA	NA	NA	NA	NA	NA	NA	NA	NA	NA	NA	NA	0.0316574	0.00936763	1.75679	1	0	0	0	1	0.0316574	0.00936763	1.75679	0	0	0	0	0.0160562	0
HIP1	3092	-0.399813	0.630471	1	635.987	839.081	914.606	357.367	669.029	1271.03	577.187	-0.384742	0.1999	0.520479	4.30403	5.61946	-0.350818	0.291801	0.655503	NA	NA	NA	NA	NA	NA	NA	NA	NA	chr7:75221833-75228501	6669	Upon insertion	NA	1.93177	3.88667	-1.00862	0.05205	0	0	0	1	2.37226	1.73278	0.453176	0	0	0	0	3.04115	1.12456
HIP1R	9026	-0.466514	0.18151	0.820115	660.304	912.386	846.954	473.653	865.608	793.975	1077.57	-0.578519	0.04075	0.23276	7.25815	10.8387	-0.484863	0.134612	0.490729	NA	NA	NA	11.3867	NA	NA	9.94	10.97	13.25	chr12:123332642-123333012	371	Upon insertion	NA	3.41443	6.38764	-0.90364	0.10735	2.46041	0.940934	1.38673	0.16245	3.41443	6.38764	-0.903638	2.46041	0.940934	1.38673	2	4.39694	1.9383
HMBS	3145	1.39221	4.24978e-05	0.0116067	572.949	218.283	503.489	642.41	292.391	184.316	178.144	1.44144	5e-05	0.00246011	25.0349	9.21782	1.39534	4.98078e-05	0.00489292	-0.532553	29.765	33.335	3.57	35.9	30.77	0	NA	7.14	chr11:118960976-118962122	1147	Upon insertion	1	8.37518	6.35895	0.397332	0.41655	2.84115	0.335427	3.0824	0.08765	21.1575	8.08019	1.38871	2.84115	0.335427	3.0824	0	6.45699	0
HNRNPLL	92906	0.329906	0.312246	0.95604	458.667	364.91	490.479	426.855	370.031	411.166	313.533	0.438416	0.13735	0.437087	10.9521	8.08201	0.36192	0.207793	0.582094	NA	NA	NA	NA	NA	NA	NA	NA	NA	NA	NA	NA	NA	7.57297	5.04276	0.586646	1	0	0	0	1	9.95688	6.70524	0.570404	0	0	0	0	NA	NA
HNRNPM	4670	0.442759	0.152717	0.793527	5770.14	4245.25	5754.34	5785.95	4797.19	4275.12	3663.43	0.465026	0.1215	0.410718	136.52	98.903	0.462548	0.162111	0.530341	-0.377134	22.6683	24.125	1.45667	31.4	16.85	0.74	1.63	2	chr19:8531273-8532418	1146	Upon insertion	1	83.008	41.5856	0.997166	0.0258	0	0	0	1	112.658	83.1012	0.439003	0	0	0	0	50.3823	43.1769
HPS1	3257	-0.33288	0.313879	0.958577	1616.7	2036.28	1700.41	1532.99	2075.64	1797.29	2235.91	NA	NA	NA	NA	NA	-0.355652	0.219541	0.596656	-1.47475	57.295	67.8	10.505	NA	67.8	12.34	8.67	NA	chr10:100182271-100183359	1089	Upon insertion	-1	12.3999	17.176	-0.470062	0.40015	3.20203	2.66248	0.266213	0.7608	16.7189	23.5736	-0.495694	7.89412	2.66248	1.56801	2	0	0
HSBP1	3281	0.406099	0.221759	0.861584	1179.49	890.112	922.412	1436.56	938.293	869.036	863.009	0.622411	0.2357	0.557014	72.1662	46.878	0.320846	0.28126	0.644828	-0.120442	7.94667	8.73	0.783333	12.43	5.03	1.04	0.64	0.67	chr16:83842352-83842909	558	UTR/nc	1	27.4127	25.5258	0.102885	0.7623	12.0427	0.358804	5.06882	0.1965	27.4127	25.5258	0.102888	12.0427	0.358804	5.06882	0	9.03653	17.8783
HSBP1L1	440498	0.521409	0.22467	0.865137	96.0542	66.9202	87.1673	104.941	75.9885	71.7246	53.0473	0.368093	0.65155	0.858063	8.47164	6.56387	0.544056	0.218475	0.595913	-2.82693	39.3167	93.55	54.2333	93.55	NA	54.29	45.45	62.96	chr18:77726679-77728088	1410	Upon insertion	-1	4.84175	4.31273	0.166929	0.9271	3.62988	2.25115	0.689263	0.30025	4.84175	4.31273	0.166927	3.62988	2.25115	0.68926	0	2.83644	3.50468
HTT	3064	0.0505244	0.847923	1	1917.92	1851.92	2097.22	1738.62	1627.15	1920.72	2007.88	0.347393	0.22935	0.55134	11.4663	9.01255	0.035925	0.900982	0.972982	-0.398717	22.7817	28.435	5.65333	25	31.87	5.49	6.8	4.67	chr4:3240706-3241572	867	Upon insertion	-1	8.44027	4.52418	0.899631	0.05385	3.02604	0.498401	2.60205	0.01625	0	3.98996	#NAME?	3.02604	0.498401	2.60205	0	0	1.86262
IFT122	55764	0.779791	0.173428	0.81449	298.094	173.625	418.923	177.266	155.281	199.328	166.268	1.54895	0.05565	0.276658	4.7511	1.62373	0.759229	0.0371923	0.291324	-0.569453	30.6517	36.665	6.01333	40	33.33	2.7	6.25	9.09	chr3:129236438-129237949	1512	Upon insertion	1	3.40355	1.21809	1.48242	0.09665	3.40355	1.21809	1.48242	0.09665	0	0.405642	#NAME?	4.7511	1.21809	1.96364	0	NA	NA
IFT74	80173	-0.654441	0.148194	0.785187	61.5967	96.9535	65.0502	58.1431	113.157	85.0687	92.6349	-0.647548	0.39875	0.708412	1.60317	2.51138	-0.651388	0.134106	0.489967	NA	NA	NA	NA	NA	NA	NA	NA	NA	chr9:27060650-27062615	1966	Upon insertion	NA	1.60317	2.51138	-0.647548	0.41825	0	0	0	1	1.60317	2.51138	-0.647553	0	0	0	0	NA	NA
IFT88	8100	-0.540478	0.216598	0.855385	74.5418	108.418	76.7593	72.3243	126.372	96.7448	102.136	-0.251155	0.57725	0.821534	1.98508	2.36257	-0.5383	0.19287	0.563498	NA	NA	NA	NA	NA	NA	NA	NA	NA	chr13:21215538-21217593	2056	Upon insertion	NA	0.993648	1.92196	-0.951771	0.1446	0	0	0	1	1.47852	2.19097	-0.567415	0	0	0	0	0.545951	0
IGF1R	3480	-1.0687	0.00255164	0.180009	364.661	764.89	499.586	229.736	705.372	895.724	693.574	-0.95933	0.00145	0.0297628	1.78825	3.47709	-1.07016	0.000926287	0.0370359	NA	NA	NA	NA	NA	NA	NA	NA	NA	chr15:99456512-99459192	2681	Upon insertion	NA	0.875763	2.82559	-1.68994	0.0001	0	0	0	1	1.66016	3.47709	-1.06656	0	0	0	0	1.18251	0.265232
IK	3550	0.512823	0.0997775	0.726715	4087.04	2864.4	4079.95	4094.12	3049.45	2889	2654.74	0.6732	0.0503	0.261626	136.566	85.6425	0.51318	0.0968989	0.428413	-0.522084	29.0133	33.46	4.44667	43.46	23.46	3.78	3.86	5.7	chr5:140039420-140039699	280	Upon insertion	-1	86.7679	73.6813	0.235864	0.59305	44.3833	1.59208	4.80103	0.26695	86.7679	73.6813	0.235863	44.3833	1.59208	4.80103	0	43.9156	44.4275
IL17RD	54756	-0.593295	1	1	0.709062	1.06975	0	1.41812	0	0.834007	2.37525	-2.17589	1	1	0.0046859	0.0211739	-0.98569	0.531392	0.824833	NA	NA	NA	NA	NA	NA	NA	NA	NA	chr3:57135392-57136506	1115	Upon insertion	NA	0.0046859	0.0211739	-2.17589	1	0	0	0	1	0.0046859	0.0211739	-2.17589	0	0	0	0	0	0.00371333
IL1RAPL1	11141	NA	NA	NA	0	0	0	0	0	0	0	0	1	1	0	0	NA	NA	NA	NA	NA	NA	NA	NA	NA	NA	NA	NA	chrX:29301335-29414374	113040	Upon insertion	NA	0	0	0	1	0	0	0	1	0	0	NA	0	0	0	0	NA	NA
INMT-FAM188B	100526825	NA	NA	NA	0	0	0	0	0	0	0	NA	NA	NA	NA	NA	NA	NA	NA	NA	NA	NA	NA	NA	NA	NA	NA	NA	NA	NA	NA	NA	0	0	0	1	0	0	0	1	0	0	NA	0	0	0	0	NA	NA
INO80D	54891	0.0869524	0.77098	1	572.961	539.448	676.522	469.399	371.683	633.846	612.815	0.333252	0.2426	0.563177	3.21698	2.55347	0.0749515	0.819083	0.947379	NA	NA	NA	NA	NA	NA	NA	NA	NA	chr2:206882538-206884459	1922	Upon insertion	NA	2.20932	1.53197	0.528217	0.3024	0	0	0	1	0.131251	0.207127	-0.658187	0	0	0	0	1.29889	0.863704
INPP5B	3633	0.2891	0.369951	0.996573	663.792	543.255	706.445	621.138	565.784	466.21	597.772	0.539901	0.0875	0.349234	13.104	9.01314	0.267753	0.349568	0.699776	NA	NA	NA	NA	NA	NA	NA	NA	NA	chr1:38411523-38411923	401	Upon insertion	NA	3.16699	4.71105	-0.572938	0.32505	1.55154	0	Inf	0.16055	0	1.17704	#NAME?	2.97092	0.585861	2.34228	2	0	3.1693
INSIG1	3638	0.3868	0.236823	0.881246	919.118	702.964	862.566	975.669	627.731	714.744	766.415	0.545889	0.04675	0.251671	21.3084	14.5956	0.339666	0.20667	0.580816	-0.253563	15.8233	17.65	1.82667	17.65	NA	0	2.86	2.62	chr7:155093401-155093960	560	Upon insertion	1	8.46698	9.71107	-0.197783	0.67795	0	0	0	1	18.9778	10.6774	0.829746	0	0	0	0	6.8135	9.25153
INSIG2	51141	0.462365	0.167127	0.80668	389.57	282.748	434.535	344.604	289.913	268.55	289.781	0.653492	0.058	0.282877	11.1315	7.07673	0.457575	0.130032	0.482603	NA	NA	NA	10.5533	NA	NA	4.76	11.11	15.79	chr2:118860898-118864312	3415	Upon insertion	NA	8.99465	6.21453	0.533422	1	2.13685	0.502806	2.08741	0.0104	8.99465	6.21453	0.533422	2.13685	0.502806	2.08741	0	4.35729	2.67232
INTS10	55174	0.336834	0.301471	0.944868	866.16	685.805	826.138	906.181	759.059	607.157	691.199	0.42195	0.1359	0.434484	21.6933	16.1922	0.306926	0.270573	0.634789	-1.37169	55.7133	64.91	9.19667	64.91	NA	10.59	9.86	7.14	chr8:19701750-19703214	1465	Upon insertion	-1	14.9472	14.9271	0.00193782	0.9953	5.84976	0.407719	3.84273	0.26405	14.9472	14.9271	0.00194135	6.74611	1.26508	2.41483	0	0	7.74709
INTS4	92105	0.128345	0.680262	1	551.475	504.534	586.753	516.197	507.141	502.906	503.554	0.63589	0.05955	0.286985	17.0362	10.9636	0.123018	0.654707	0.885468	NA	NA	NA	NA	NA	NA	NA	NA	NA	NA	NA	NA	NA	6.08998	7.36736	-0.274712	0.5168	0	0	0	1	6.08998	7.36736	-0.27471	0	0	0	0	5.71929	4.80773
INTS4L2	644619	1.24044	0.901894	1	0.650502	0.275321	1.301	0	0.825962	0	0	0	1	1	0	0	1.25869	0.465459	0.782185	NA	NA	NA	NA	NA	NA	NA	NA	NA	NA	NA	NA	NA	0	0	0	1	0	0	0	1	0	0	NA	0	0	0	0	NA	NA
INTS8	55656	-0.0742809	0.86867	1	746.646	786.096	882.081	611.212	807.791	770.623	779.875	0.176829	0.5744	0.820658	16.8261	14.8851	-0.0710512	0.799211	0.940093	-0.547088	31.56	31.56	0	40.26	22.86	0	0	0	chr8:95888514-95888673	160	Upon insertion	-1	11.1718	3.96258	1.49535	0.17245	0	0	0	1	0.781301	3.72514	-2.25334	0	0	0	0	5.46504	5.15099
IP6K1	9807	0.30582	0.322782	0.96332	1238.98	1002.32	1349.14	1128.83	1119.18	989.133	898.638	0.416319	0.12415	0.415583	16.9571	12.7065	0.327477	0.23546	0.601937	-0.624191	32.34	40.26	7.92	40.26	NA	7.41	8.8	7.55	chr3:49765712-49770223	4512	Upon insertion	-1	9.06124	10.5653	-0.221552	0.5026	0	0	0	1	11.728	11.9274	-0.0243153	0	0	0	0	6.6422	7.18148
IP6K2	51447	0.0808825	0.797531	1	1064.91	1006.85	1057.72	1072.1	1004.37	898.226	1117.95	0.33403	0.2866	0.607855	31.8075	25.2335	0.045165	0.871472	0.963186	NA	NA	NA	7.14	NA	NA	7.14	NA	NA	chr3:48727147-48728739	1593	Upon insertion	NA	14.791	9.01655	0.714074	0.2266	5.06556	1.40939	1.84565	0.03	21.135	16.3895	0.366865	5.06556	2.40814	1.0728	0	9.32546	16.7742
IP6K3	117283	NA	NA	NA	0	0	0	0	0	0	0	0	1	1	0	0	NA	NA	NA	NA	NA	NA	NA	NA	NA	NA	NA	NA	chr6:33693394-33694507	1114	Upon insertion	NA	0	0	0	1	0	0	0	1	0	0	NA	0	0	0	0	NA	NA
IPO11	51194	-0.279057	0.568256	1	79.8107	96.8425	101.478	58.1431	100.767	104.251	85.5091	NA	NA	NA	NA	NA	-0.251898	0.542275	0.830754	NA	NA	NA	NA	NA	NA	NA	NA	NA	chr5:61800528-61800684	157	Upon insertion	NA	2.00211	1.96905	0.0240148	0.9621	0	0	0	1	2.00211	1.96905	0.0240215	0	0	0	0	0	1.91636
IPO4	79711	0.200848	0.539998	1	536.677	466.93	521.703	551.65	541.005	452.032	407.752	NA	NA	NA	NA	NA	0.211491	0.461613	0.782185	-1.36647	57.39	63.64	6.25	63.64	NA	0	12.5	6.25	chr14:24651050-24651160	111	Upon insertion	-1	0	0	0	1	0	0	0	1	0	0	NA	0	0	0	0	NA	NA
IPO5	3843	0.34239	0.286017	0.934726	1394.67	1100.02	1324.42	1464.92	1183.6	1002.48	1113.99	0.480454	0.07345	0.31915	14.9429	10.7104	0.310549	0.271092	0.635249	-0.297182	18.4	19.56	1.16	22.45	16.67	2.33	1.15	0	chr13:98664597-98666295	1699	Upon insertion	1	14.9429	10.7104	0.480454	0.07345	0	0	0	1	14.9429	10.7104	0.480448	0	0	0	0	4.63982	6.08143
IPO9	55705	-0.265997	0.453826	1	632.547	760.617	738.971	526.124	706.198	751.441	824.213	-0.155862	0.5942	0.829302	3.40406	3.79242	-0.27548	0.34548	0.696536	NA	NA	NA	8.11	NA	NA	NA	NA	8.11	chr1:201824052-201824251	200	Upon insertion	NA	2.31658	2.49344	-0.106139	0.79435	0	0	0	1	2.31658	2.49344	-0.106141	0	0	0	0	0	0.990615
IREB2	3658	-0.176594	0.613477	1	842.376	952.064	897.693	787.059	758.233	1105.89	992.064	0.153169	0.59255	0.828555	11.7655	10.5804	-0.188324	0.520516	0.817987	NA	NA	NA	7.32	NA	NA	NA	7.32	NA	chr15:78780679-78780988	310	Upon insertion	NA	4.48711	6.53826	-0.54312	0.19695	0	0	0	1	4.48711	6.53826	-0.54312	0	0	0	0	3.85344	3.5352
ITPR1	3708	-0.742893	0.0338366	0.564055	458.347	767.057	576.345	340.35	664.073	901.562	735.537	-0.66546	0.02175	0.160286	2.61372	4.14556	-0.735917	0.017205	0.202046	NA	NA	NA	NA	NA	NA	NA	NA	NA	chr3:4699963-4702671	2709	Upon insertion	NA	1.27287	2.0491	-0.686906	0.58475	0	0	0	1	2.24155	3.4239	-0.611143	0	0	0	0	1.25394	0
ITPR2	3709	-0.248615	0.490967	1	582.595	692.161	683.027	482.162	607.082	763.951	705.45	0.201119	0.541	0.799228	5.04996	4.39283	-0.249068	0.396102	0.737462	NA	NA	NA	NA	NA	NA	NA	NA	NA	chr12:26777290-26780965	3676	Upon insertion	NA	1.45713	2.35246	-0.691039	0.12725	0	0	0	1	1.45713	2.35246	-0.691041	0	0	0	0	1.40332	1.07136
KANSL2	54934	0.605996	0.0647627	0.668505	641.616	421.553	663.512	619.72	465.843	389.481	409.335	1.1161	0.0006	0.0162218	27.3309	12.6088	0.601335	0.0307056	0.26779	NA	NA	NA	NA	NA	NA	NA	NA	NA	NA	NA	NA	NA	5.80113	7.34983	-0.341378	0.46835	1.49089	0.141237	3.39999	0.24565	5.80113	7.34983	-0.341377	1.49089	0.141237	3.39998	2	6.0805	6.33106
KATNA1	11104	0.257988	0.479105	1	300.21	251.052	245.89	354.531	268.438	237.692	247.026	#NAME?	0.1915	0.510965	0	0.774362	0.187512	0.563463	0.841912	NA	NA	NA	NA	NA	NA	NA	NA	NA	NA	NA	NA	NA	10.1668	7.48258	0.442259	0.2108	0	0.774362	#NAME?	0.1915	10.1668	7.48258	0.442258	0	0	0	0	0	0
KCMF1	56888	1.10177	0.000517931	0.0726172	1755.2	817.824	1837.02	1673.39	940.771	712.242	800.461	1.35634	5e-05	0.00246011	17.3758	6.78652	1.09708	0.00011864	0.00924982	NA	NA	NA	8.38	NA	NA	5.48	10.57	9.09	chr2:85270789-85273226	2438	Upon insertion	NA	5.52331	5.42144	0.026855	0.95715	11.8525	1.36507	3.11814	0.0001	5.52331	5.42144	0.026857	11.8525	1.36507	3.11814	0	1.63311	3.25786
KCNAB2	8514	-0.189585	0.583395	1	4918.59	5609.33	5533.17	4304.01	5794.12	5688.76	5345.11	-0.18767	0.56675	0.817241	70.1935	79.945	-0.179941	0.592264	0.85362	NA	NA	NA	NA	NA	NA	NA	NA	NA	NA	NA	NA	NA	22.2884	25.66	-0.203229	0.73995	0	0	0	1	64.8014	58.1661	0.155846	0	0	0	0	NA	NA
KCTD9	54793	-0.0517977	0.892533	1	237.507	246.19	221.171	253.844	210.62	262.712	265.237	NA	NA	NA	NA	NA	-0.0989518	0.762764	0.925421	NA	NA	NA	NA	NA	NA	NA	NA	NA	NA	NA	NA	NA	4.1196	3.27298	0.3319	1	0	0	0	1	4.1196	3.27298	0.331899	0	0	0	0	1.71575	2.09017
KIAA0087	9808	#NAME?	0.990169	1	0	0.81724	0	0	0.825962	0.834007	0.791751	#NAME?	1	1	0	0.0145883	-2.9479	0.171062	0.536105	NA	NA	NA	NA	NA	NA	NA	NA	NA	chr7:26576640-26578024	1385	UTR/nc	NA	0	0.0145883	#NAME?	1	0	0	0	1	0	0.0145883	#NAME?	0	0	0	0	NA	NA
KIAA0556	23247	0.0424475	0.870231	1	516.665	501.685	714.251	319.078	373.335	615.497	516.222	-0.0510408	0.8627	0.950599	3.9883	4.13193	0.0166705	0.961975	0.991819	NA	NA	NA	NA	NA	NA	NA	NA	NA	chr16:27782974-27784419	1446	Upon insertion	NA	1.29736	1.87869	-0.534146	0.399	0	0	0	1	1.11884	1.17579	-0.0716267	0	0	0	0	0.813323	1.39053
KIAA0947	23379	0.231839	0.441473	1	874.646	744.804	1062.92	686.372	679.767	743.1	811.545	1.26454	0.0008	0.0198267	24.4468	10.1755	0.221709	0.446846	0.773442	NA	NA	NA	NA	NA	NA	NA	NA	NA	chr5:5437228-5440007	2780	Upon insertion	NA	15.2076	6.22073	1.28964	0.0321	5.97642	0	Inf	0.1621	3.26272	3.95482	-0.277537	5.97642	0	Inf	0	3.64932	2.36599
KIAA1328	57536	-0.330784	0.566542	1	36.5326	45.9469	39.0301	34.035	41.2981	45.8704	50.6721	#NAME?	0.19145	0.510965	0	0.585903	-0.351025	0.479309	0.791866	NA	NA	NA	NA	NA	NA	NA	NA	NA	chr18:34409160-34414282	5123	Upon insertion	NA	0	0.585903	#NAME?	0.19145	0	0	0	1	0	0.585903	#NAME?	0	0	0	0	NA	NA
KIAA1377	57562	-0.975711	0.0774414	0.692789	28.1409	55.3423	36.4281	19.8537	44.602	52.5425	68.8824	-0.75177	1	1	0.273021	0.459728	-0.98266	0.0660926	0.365842	NA	NA	NA	NA	NA	NA	NA	NA	NA	chr11:101786144-101793371	7228	Upon insertion	NA	0.273021	0.459728	-0.75177	1	0	0	0	1	0.273021	0.459728	-0.751769	0	0	0	0	NA	NA
KIAA1407	57577	-0.752271	0.0875679	0.71253	61.8895	104.249	58.5452	65.2337	72.6847	112.591	127.472	-0.39291	0.40055	0.709815	1.6066	2.10953	-0.80884	0.0653854	0.364233	NA	NA	NA	NA	NA	NA	NA	NA	NA	chr3:113729869-113737524	7656	Upon insertion	NA	1.20157	1.10398	0.122215	0.8645	0	0	0	1	0.194537	0.526714	-1.43698	0	0	0	0	0.412958	0.466313
KIAA1468	57614	-0.368426	0.317646	0.960476	530.521	684.873	642.696	418.347	507.141	804.817	742.663	0.0344442	0.9109	0.967199	10.3049	10.0618	-0.376637	0.246942	0.608923	NA	NA	NA	1.47333	NA	NA	0	1.79	2.63	chr18:59954701-59958775	4075	Upon insertion	NA	6.24101	4.24352	0.55652	0.32575	2.61654	0	Inf	0.1598	0.657603	3.60194	-2.45349	2.61654	0	Inf	0	0	0
KIAA1524	57650	1.15166	0.0103516	0.386792	102.963	46.3443	75.4583	130.467	47.9058	48.3724	42.7546	1.67916	0.07485	0.32096	2.0846	0.650948	1.05365	0.0226866	0.232323	NA	NA	NA	NA	NA	NA	NA	NA	NA	chr3:108285486-108287001	1516	Upon insertion	NA	1.06728	0.650948	0.713324	0.36615	0.515395	0	Inf	1	1.06728	0.650948	0.713325	1.01732	0	Inf	0	0.500236	0.576178
KIF6	221458	NA	NA	NA	0	0	0	0	0	0	0	0	1	1	0	0	NA	NA	NA	NA	NA	NA	NA	NA	NA	NA	NA	NA	chr6:39507998-39512330	4333	Upon insertion	NA	0	0	0	1	0	0	0	1	0	0	NA	0	0	0	0	NA	NA
KIFAP3	22920	0.347515	0.281826	0.931681	408.207	320.824	493.081	323.332	394.81	265.214	302.449	1.44439	0.00015	0.00595682	18.1755	6.67855	0.359475	0.262632	0.626365	-0.570245	32.32	33.33	1.01	NA	33.33	0	3.03	0	chr1:169941740-169947225	5486	Upon insertion	-1	3.27111	5.92282	-0.856505	0.25015	1.14903	0.0739434	3.95786	0.2237	5.6554	6.60461	-0.223843	1.14903	0.0739434	3.95785	1	NA	NA
KLF3-AS1	79667	-0.27846	0.779046	1	63.3266	76.8088	105.381	21.2719	80.1183	60.0485	90.2596	0.461023	0.5868	0.825761	3.10632	2.25665	-0.407705	0.480644	0.792578	NA	NA	NA	NA	NA	NA	NA	NA	NA	NA	NA	NA	NA	3.10632	2.25665	0.461023	0.5879	0	0	0	1	3.10632	2.25665	0.461024	0	0	0	0	NA	NA
KRTCAP2	200185	0.158558	0.722963	1	618.955	554.534	442.342	795.568	689.678	454.534	519.389	0.0875666	0.8413	0.943189	98.4555	92.6573	0.0458934	0.89305	0.970936	-0.276931	16.835	20.445	3.61	25.33	15.56	1.75	4.58	4.5	chr1:155145105-155145213	109	Upon insertion	-1	98.4555	92.6573	0.0875666	0.84105	0	0	0	1	98.4555	92.6573	0.0875672	0	0	0	0	18.1463	32.1373
LAD1	3898	-1.35851	0.960431	1	0.650502	1.66801	1.301	0	0	5.00404	0	-1.72	1	1	0.0102246	0.0336835	-0.798159	0.648757	0.882761	NA	NA	NA	NA	NA	NA	NA	NA	NA	chr1:201351455-201351780	326	Upon insertion	NA	0.0102246	0.0336835	-1.72	1	0	0	0	1	0.0102246	0.0336835	-1.72	0	0	0	0	0	0
LAGE3	8270	0.859185	0.0158986	0.448204	330.355	182.113	269.308	391.402	217.228	166.801	162.309	0.773812	0.0755	0.322817	22.2358	13.005	0.811775	0.0210321	0.223839	-0.11487	7.57333	8.62	1.04667	10.74	6.5	0	1.5	1.64	chrX:153706751-153707066	316	Upon insertion	1	19.0597	9.33863	1.02924	1	0	0	0	1	22.2358	12.6744	0.810974	0	0	0	0	4.48509	5.89622
LAMB4	22798	NA	NA	NA	0	0	0	0	0	0	0	0	1	1	0	0	NA	NA	NA	NA	NA	NA	NA	NA	NA	NA	NA	NA	chr7:107718762-107720045	1284	Upon insertion	NA	0	0	0	1	0	0	0	1	0	0	NA	0	0	0	0	NA	NA
LINC00652	29075	NA	NA	NA	0	0	0	0	0	0	0	0	1	1	0	0	NA	NA	NA	NA	NA	NA	NA	NA	NA	NA	NA	NA	NA	NA	NA	NA	0	0	0	1	0	0	0	1	0	0	NA	0	0	0	0	NA	NA
LLGL1	3996	0.113052	0.70449	1	464.235	429.246	524.305	404.165	434.456	448.696	404.585	0.0798202	0.93945	0.978341	6.42704	6.08111	0.126001	0.650714	0.883937	NA	NA	NA	NA	NA	NA	NA	NA	NA	chr17:18133353-18135808	2456	UTR/nc	NA	6.42704	6.08111	0.0798202	0.93945	0	0	0	1	6.42704	6.08111	0.0798198	0	0	0	0	3.28653	2.68881
LLGL2	3993	0.408268	0.389854	1	695.073	523.757	909.402	480.744	431.978	421.174	718.118	0.309093	0.34675	0.664646	10.7048	8.64039	0.402102	0.267376	0.631086	-0.550254	31.71	31.71	0	31.71	NA	NA	NA	0	chr17:73552225-73554235	2011	Upon insertion	-1	4.22341	3.7201	0.183066	0.757	0	0	0	1	5.46369	3.7201	0.554534	0	0	0	0	0	2.74814
LMBR1	64327	-0.224866	0.562937	1	206.901	241.798	223.773	190.029	207.316	271.052	247.026	-0.0322035	0.92535	0.972359	3.5466	3.62666	-0.231377	0.491379	0.800099	NA	NA	NA	NA	NA	NA	NA	NA	NA	chr7:156518220-156518457	238	Upon insertion	NA	1.19877	0.972976	0.301079	0.70095	0	0	0	1	1.19877	0.972976	0.301079	0	0	0	0	1.28523	1.06791
LMBR1L	55716	-0.172043	0.618591	1	786.387	885.985	818.332	754.442	842.481	874.874	940.6	-2.11079	0.2998	0.621583	4.76834	20.5958	-0.191596	0.483458	0.794661	NA	NA	NA	NA	NA	NA	NA	NA	NA	chr12:49494430-49495032	603	Upon insertion	NA	0	20.5958	#NAME?	0.0429	4.76834	0	Inf	0.17935	0	20.5958	#NAME?	4.76834	0	Inf	2	1.43875	0
LOC101927421	101927421	NA	NA	NA	0	0	0	0	0	0	0	0	1	1	0	0	NA	NA	NA	NA	NA	NA	NA	NA	NA	NA	NA	NA	NA	NA	NA	NA	0	0	0	1	0	0	0	1	0	0	NA	0	0	0	0	NA	NA
LOC101927501	101927501	NA	NA	NA	0	0	0	0	0	0	0	0	1	1	0	0	NA	NA	NA	NA	NA	NA	NA	NA	NA	NA	NA	NA	NA	NA	NA	NA	0	0	0	1	0	0	0	1	0	0	NA	0	0	0	0	NA	NA
LOC101927881	101927881	#NAME?	1	1	0	0.275321	0	0	0.825962	0	0	#NAME?	1	1	0	0.0169664	NA	NA	NA	NA	NA	NA	NA	NA	NA	NA	NA	NA	NA	NA	NA	NA	0	0.0169664	#NAME?	1	0	0	0	1	0	0.0169664	#NAME?	0	0	0	0	NA	NA
LOC101929528	101929528	Inf	0.729904	1	0.709062	0	0	1.41812	0	0	0	Inf	1	1	0.0265423	0	NA	NA	NA	NA	NA	NA	NA	NA	NA	NA	NA	NA	NA	NA	NA	NA	0.0265423	0	Inf	1	0	0	0	1	0.0265423	0	Inf	0	0	0	0	NA	NA
LOC102546175	102546175	NA	NA	NA	NA	NA	NA	NA	NA	NA	NA	NA	NA	NA	NA	NA	NA	NA	NA	NA	NA	NA	NA	NA	NA	NA	NA	NA	NA	NA	NA	NA	NA	NA	NA	NA	NA	NA	NA	NA	NA	NA	NA	NA	NA	NA	NA	NA	NA
LOC150776	150776	0.939213	0.0272917	0.536489	719.897	375.439	925.014	514.779	380.769	369.465	376.082	0.921888	0.02215	0.162429	13.7002	7.23122	0.934124	0.00158141	0.0533641	NA	NA	NA	NA	NA	NA	NA	NA	NA	NA	NA	NA	NA	4.8987	3.15642	0.63411	0.32355	3.67481	0.241303	3.92875	0.23605	4.8987	3.15642	0.63411	3.67481	0.241303	3.92875	0	NA	NA
LOC400940	400940	NA	NA	NA	0	0	0	0	0	0	0	0	1	1	0	0	NA	NA	NA	NA	NA	NA	NA	NA	NA	NA	NA	NA	NA	NA	NA	NA	0	0	0	1	0	0	0	1	0	0	NA	0	0	0	0	NA	NA
LOC441155	441155	-1.46692	0.111487	0.739347	6.6807	18.4675	9.10703	4.25437	17.3452	16.6801	21.3773	-1.34915	1	1	0.112336	0.286188	-1.45215	0.0357131	0.287646	NA	NA	NA	NA	NA	NA	NA	NA	NA	NA	NA	NA	NA	0.112336	0.286188	-1.34915	1	0	0	0	1	0.112336	0.286188	-1.34914	0	0	0	0	NA	NA
LOC729296	729296	0.401986	0.791005	1	5.3797	4.07144	6.50502	4.25437	0	6.67206	5.54226	0	1	1	0	0	0.379594	0.70302	0.907415	NA	NA	NA	NA	NA	NA	NA	NA	NA	NA	NA	NA	NA	0	0	0	1	0	0	0	1	0	0	NA	0	0	0	0	NA	NA
LRGUK	136332	0.323249	0.829812	1	6.08876	4.86655	6.50502	5.6725	3.30385	4.17004	7.12576	0.585019	1	1	0.164427	0.109614	0.263587	0.735179	0.915539	NA	NA	NA	NA	NA	NA	NA	NA	NA	chr7:133833073-133842787	9715	Upon insertion	NA	0.164427	0.109614	0.585019	1	0	0	0	1	0.164427	0.109614	0.585015	0	0	0	0	0.0865863	0.0130705
LRRC48	83450	-1.16596	0.527831	1	2.66057	5.96984	3.90301	1.41812	1.65192	8.34007	7.91751	-0.276599	0.58935	0.827002	1.66571	2.01774	-1.1278	0.257049	0.620758	NA	NA	NA	NA	NA	NA	NA	NA	NA	chr17:17909568-17910337	770	Upon insertion	NA	1.02547	0.942482	0.121744	0.8832	0	0	0	1	0	0.0238491	#NAME?	0	0	0	0	NA	NA
LRRC49	54839	0.905897	0.62	1	4.02013	2.14555	5.20402	2.83625	2.47789	0	3.95876	0.99131	1	1	0.0892612	0.0449003	0.87727	0.399063	0.739851	NA	NA	NA	NA	NA	NA	NA	NA	NA	chr15:71305253-71329517	24265	Upon insertion	NA	0.0831212	0.0449003	0.888492	1	0	0	0	1	0.0892613	0.0449003	0.991309	0	0	0	0	0	0.0197819
LRRIQ1	84125	NA	NA	NA	0	0	0	0	0	0	0	0	1	1	0	0	NA	NA	NA	NA	NA	NA	NA	NA	NA	NA	NA	NA	chr12:85446030-85449324	3295	Upon insertion	NA	0	0	0	1	0	0	0	1	0	0	NA	0	0	0	0	NA	NA
LSG1	55341	0.723173	0.0227379	0.49601	1007.94	610.571	1173.51	842.366	746.67	491.23	593.813	1.18026	5e-05	0.00246011	28.2761	12.4774	0.728841	0.0137852	0.179887	-1.01046	29.975	70.455	40.48	90.91	50	42.86	48.15	30.43	chr3:194369534-194371609	2076	Upon insertion	-1	3.10861	6.73231	-1.11483	0.1388	21.0122	4.11764	2.35134	0.0012	3.10861	6.73231	-1.11483	25.1675	5.74511	2.13116	2	5.41898	5.08475
LSM12	124801	0.144726	0.674113	1	579.155	523.875	507.392	650.919	581.477	477.886	512.263	0.435292	0.1334	0.430041	18.424	13.6253	0.0975752	0.736051	0.915796	NA	NA	NA	NA	NA	NA	NA	NA	NA	NA	NA	NA	NA	7.29254	11.979	-0.716016	0.0602	0	0	0	1	7.29254	11.979	-0.716014	0	0	0	0	3.44	7.02881
LSM5	23658	0.813997	0.105732	0.735265	416.984	237.182	282.318	551.65	263.482	201.83	246.235	0.918622	0.00395	0.0567198	13.9388	7.37381	0.652068	0.0556449	0.341238	-0.044894	3.04	3.82	0.78	3.07	4.57	0.46	1.26	0.62	chr7:32528265-32528860	596	Upon insertion	1	11.7832	7.37381	0.676252	0.0464	1.44614	0	Inf	0.16375	11.7832	7.37381	0.676249	1.44614	0	Inf	0	3.1372	0
LSM8	51691	0.0339396	0.949463	1	554.131	541.247	433.234	675.027	483.188	555.449	585.104	0.495743	0.07225	0.317128	4.8111	3.41201	-0.07349	0.799292	0.940093	NA	NA	NA	NA	NA	NA	NA	NA	NA	NA	NA	NA	NA	2.59073	1.75021	0.565836	0.2396	2.59073	1.75021	0.565836	0.2396	1.45419	1.66181	-0.19254	2.59073	1.75021	0.565831	0	NA	NA
LZTR1	8216	-0.0709411	0.905961	1	1126.76	1183.55	1448.02	805.495	977.113	1131.75	1441.78	NA	NA	NA	NA	NA	-0.0888107	0.791635	0.938285	-1.13907	48.715	59.485	10.77	63.41	55.56	8.33	13.04	10.94	chr22:21350402-21350984	583	Upon insertion	-1	5.49749	9.27954	-0.75528	0.14115	3.79738	1.07468	1.82109	0.04455	5.49749	9.27954	-0.75528	3.79738	1.07468	1.8211	2	0	2.34592
MAEA	10296	0.149252	0.596525	1	1656.69	1493.86	1946.3	1367.07	1402.48	1765.59	1313.52	0.161052	0.6124	0.84014	47.5617	42.5379	0.179776	0.526854	0.822682	-1.48681	52.44	70.91	18.47	70.91	NA	13.76	23.18	NA	chr4:1330783-1332209	1427	Upon insertion	-1	26.6547	26.9328	-0.0149711	0.9785	10.5068	5.13812	1.03201	0.3611	26.6547	26.9328	-0.0149743	20.907	8.8819	1.23504	0	0	0
MAGT1	84061	-0.852706	0.0129465	0.425312	509.933	920.881	580.248	439.618	909.384	917.408	935.85	-0.564911	0.0506	0.262168	9.35446	13.838	-0.8544	0.00270617	0.0739378	NA	NA	NA	0	NA	NA	0	0	0	chrX:77096818-77109397	12580	Upon insertion	NA	8.00102	13.838	-0.79038	0.0067	0	0	0	1	8.00102	13.838	-0.79038	0	0	0	0	3.66861	2.88366
MAP4K4	9448	-0.27789	0.41848	1	2061.67	2499.62	2369.13	1754.22	2260.66	2921.53	2316.66	-0.174015	0.53565	0.795539	16.8071	18.9616	-0.260287	0.387386	0.730706	NA	NA	NA	NA	NA	NA	NA	NA	NA	NA	NA	NA	NA	3.07274	3.92349	-0.352612	0.6437	0	0	0	1	7.70616	8.00239	-0.0544188	0	0	0	0	8.61122	0
MAPK1	5594	-0.0613639	0.903548	1	2451.03	2557.53	2997.51	1904.54	2179.71	2963.23	2529.65	0.489026	0.22215	0.545311	39.765	28.3328	-0.0586473	0.853258	0.959922	-0.6438	34.77	38.18	3.41	40	36.36	2.04	5.82	2.37	chr22:22160329-22161952	1624	UTR/nc	-1	13.4892	21.423	-0.667356	0.15595	10.9758	0	Inf	0.1176	28.7892	27.9356	0.043425	10.9758	0	Inf	1	10.8548	7.82535
MAPK10	5602	#NAME?	0.560809	1	0	2.46648	0	0	6.6077	0	0.791751	#NAME?	1	1	0	0.0383437	-4.16928	0.0630852	0.359553	NA	NA	NA	NA	NA	NA	NA	NA	NA	chr4:86989109-87019676	30568	Upon insertion	NA	0	0.0338347	#NAME?	1	0	0	0	1	0	0.000470171	#NAME?	0	0	0	0	NA	NA
MAPK11	5600	1.02979	0.0075672	0.338301	171.851	84.1693	199.054	144.649	68.5549	83.4007	100.552	1.0431	0.0069	0.0786565	7.25563	3.52104	1.01266	0.00923989	0.147148	NA	NA	NA	NA	NA	NA	NA	NA	NA	chr22:50704735-50704968	234	Upon insertion	NA	4.00204	1.73218	1.20815	0.02155	1.44399	0.273714	2.39932	0.1877	0.565609	0.580906	-0.0384997	2.18411	0.713657	1.61374	0	0.500619	1.49166
MAPK12	6300	3.19192	0.0489876	0.62484	19.5024	2.13414	7.80603	31.1987	1.65192	0	4.75051	3.08369	0.01525	0.128359	0.727824	0.0858508	2.81144	0.000542618	0.0264296	NA	NA	NA	NA	NA	NA	NA	NA	NA	chr22:50694124-50694238	115	Upon insertion	NA	0.435536	0.0542981	3.00382	1	0.292288	0.0315527	3.21156	1	0.435536	0.0542981	3.00382	0.292288	0.0315527	3.21156	0	0.0800772	0.445622
MAPK13	5603	-1.76439	0.0331782	0.564055	568.062	1929.88	690.833	445.291	1381.01	3003.26	1405.36	-1.74253	5e-05	0.00246011	4.9949	16.7141	-1.67673	4.94634e-06	0.00080085	NA	NA	16.28	NA	16.28	NA	NA	NA	NA	chr6:36104728-36106141	1414	Upon insertion	NA	3.89259	8.26053	-1.08551	0.03265	0	0	0	1	4.35918	9.77643	-1.16525	0	0	0	0	2.16377	1.79441
MAPK14	1432	-0.167711	0.648171	1	1806.97	2029.73	2151.86	1462.09	1900.54	2302.69	1885.95	0.195707	0.48465	0.765758	33.7954	29.5083	-0.151187	0.603756	0.859713	NA	NA	NA	15.815	NA	NA	NA	18.77	12.86	chr6:36044386-36067964	23579	Upon insertion	NA	6.20135	14.5039	-1.22579	0.02525	0	0	0	1	9.63629	21.0323	-1.12606	0	0	0	0	NA	NA
MAPK8	5599	0.179828	0.562636	1	384.97	339.855	457.954	311.987	336.167	346.113	337.286	0.463605	0.125	0.417384	5.14708	3.73252	0.183711	0.54539	0.832859	NA	NA	61.9	NA	61.9	NA	NA	NA	NA	chr10:49632629-49633930	1302	Upon insertion	NA	0.296372	1.32894	-2.16479	0.24205	0	0	0	1	4.71229	2.40358	0.971242	0	0	0	0	0	0
MAPK9	5601	-0.0239259	0.957998	1	394.104	400.695	396.806	391.402	357.642	383.643	460.799	0.698207	0.02415	0.169926	8.94116	5.51077	-0.0600583	0.836444	0.955832	NA	NA	NA	NA	NA	NA	NA	NA	NA	chr5:179669756-179674854	5099	Upon insertion	NA	2.15089	4.15316	-0.94928	0.11175	0	0	0	1	8.94116	5.51077	0.698208	0	0	0	0	3.15015	3.80269
2015-03-06	10299	-0.0384909	0.976366	1	1938.69	1991.11	2455	1422.38	1599.89	2386.93	1986.5	0.205093	0.46795	0.754709	14.8313	12.8659	-0.0407244	0.898552	0.972982	-0.969651	48.11	49.8	1.69	47.22	52.38	0	2.9	2.17	chr5:10402252-10402495	244	Upon insertion	-1	9.2392	7.284	0.343038	0.4025	2.39432	0	Inf	0.12685	9.2392	7.284	0.343037	2.39432	0	Inf	0	NA	NA
MATN1	4146	0.876696	0.572449	1	5.49682	2.99364	3.90301	7.09062	2.47789	3.33603	3.16701	Inf	1	1	0.0438774	0	0.738316	0.382233	0.727508	NA	NA	NA	NA	NA	NA	NA	NA	NA	chr1:31186479-31187093	615	Upon insertion	NA	0.0438774	0	Inf	1	0	0	0	1	0.0438774	0	Inf	0	0	0	0	0	0.289661
MATN2	4147	-2.37372	0.160768	0.802604	1.41812	7.3498	0	2.83625	9.08558	5.83805	7.12576	-2.27507	1	1	0.0206838	0.100114	-2.46214	0.019655	0.217882	NA	NA	NA	NA	NA	NA	NA	NA	NA	chr8:99045888-99047884	1997	Upon insertion	NA	0	0.0572479	#NAME?	1	0	0	0	1	0.0206838	0.100114	-2.27507	0	0	0	0	0	0
MATN3	4148	NA	NA	NA	0	0	0	0	0	0	0	0	1	1	0	0	NA	NA	NA	NA	NA	NA	NA	NA	NA	NA	NA	NA	chr2:20192928-20194059	1132	Upon insertion	NA	0	0	0	1	0	0	0	1	0	0	NA	0	0	0	0	NA	NA
MATN4	8785	NA	NA	NA	0	0	0	0	0	0	0	0	1	1	0	0	NA	NA	NA	NA	NA	NA	NA	NA	NA	NA	NA	NA	chr20:43922466-43922547	82	No	NA	0	0	0	1	0	0	0	1	0	0	NA	0	0	0	0	NA	NA
MAU2	23383	-0.139169	0.713775	1	1668.22	1837.16	1973.62	1362.82	1614.76	2229.3	1667.43	-0.0761655	0.78985	0.923435	20.0269	21.1126	-0.116554	0.691186	0.901106	NA	NA	NA	NA	NA	NA	NA	NA	NA	NA	NA	NA	NA	10.09	15.2522	-0.596094	0.12155	2.98511	0	Inf	0.16125	10.09	15.2522	-0.596091	2.98511	0	Inf	2	1.53868	7.07312
MBD4	8930	-0.403012	0.229712	0.872504	739.375	977.65	728.563	750.188	958.116	1066.7	908.139	-0.283314	0.4621	0.750825	21.4124	26.0587	-0.4053	0.146701	0.508017	NA	NA	NA	15.015	NA	NA	9.09	20.94	NA	chr3:129152980-129155285	2306	Upon insertion	NA	12.5037	6.0427	1.04909	0.1982	0	0	0	1	7.48273	9.92008	-0.406787	0	0	0	0	2.75103	3.27276
MBTPS2	51360	0.636573	0.110705	0.739347	135.722	87.3018	135.304	136.14	75.9885	90.9068	95.0102	0.810954	0.05245	0.268017	2.11983	1.20831	0.604261	0.116014	0.461251	NA	NA	NA	NA	NA	NA	NA	NA	NA	chrX:21899091-21900550	1460	Upon insertion	NA	2.11983	1.20831	0.810954	0.05245	0	0	0	1	2.11983	1.20831	0.810958	0	0	0	0	0.866503	0.882718
MCMBP	79892	-0.746313	0.0268031	0.533218	736.857	1236.08	784.506	689.208	1247.2	1333.58	1127.45	-0.577098	0.0337	0.207169	11.6467	17.375	-0.730898	0.00989444	0.152704	NA	NA	NA	NA	NA	NA	NA	NA	NA	NA	NA	NA	NA	2.79482	6.44729	-1.20594	0.05415	0	0	0	1	4.95011	9.40553	-0.926049	0	0	0	0	NA	NA
MCTS1	28985	-0.133104	0.692639	1	522.418	572.91	476.168	568.668	544.309	598.817	575.603	0.18612	0.50575	0.779058	4.0194	3.53291	-0.173493	0.537765	0.827933	-0.550976	31.0067	33.33	2.32333	51.72	14.94	1.41	0	5.56	chrX:119742214-119744865	2652	Upon insertion	-1	3.22683	3.53291	-0.130743	0.65855	0	0	0	1	3.22683	3.53291	-0.130739	0	0	0	0	0.802012	1.52235
MED12L	116931	-0.157262	0.927443	1	10.8765	12.1292	10.408	11.345	13.2154	4.17004	19.002	0	1	1	0	0	-0.21462	0.765334	0.925971	NA	NA	NA	NA	NA	NA	NA	NA	NA	chr3:150874118-150876475	2358	Upon insertion	NA	0	0	0	1	0	0	0	1	0	0	NA	0	0	0	0	24.7598	33.6399
MED14	9282	-0.258355	0.469434	1	547.825	655.261	620.579	475.072	548.439	752.275	665.071	0.00829228	0.97815	0.99299	6.80596	6.76696	-0.259236	0.382804	0.727894	NA	NA	NA	NA	NA	NA	NA	NA	NA	chrX:40570554-40571437	884	Upon insertion	NA	5.35774	3.63949	0.557887	0.14985	0	0	0	1	0.883141	2.1448	-1.28013	0	0	0	0	2.31034	1.90542
MED23	9439	-0.110041	0.787781	1	764.333	824.913	930.218	598.448	703.72	888.218	882.803	0.563602	0.0838	0.34191	14.6083	9.88412	-0.117856	0.691449	0.90128	-0.762705	40.6367	41.67	1.03333	NA	41.67	0	2.13	0.97	chr6:131914312-131915238	927	NA	-1	5.55953	8.49927	-0.612375	0.37095	5.24082	0	Inf	0.15725	5.55953	8.49927	-0.612376	5.75111	0	Inf	2	NA	NA
MEX3D	399664	0.303567	0.532472	1	53.4393	43.299	57.2442	49.6343	56.9914	32.5263	40.3793	0.17085	0.7269	0.894701	1.05352	0.935861	0.311986	0.528285	0.823462	NA	NA	NA	NA	NA	NA	NA	NA	NA	NA	NA	NA	NA	1.05352	0.909977	0.211313	0.67015	0	0	0	1	1.05352	0.93586	0.170852	0	0	0	0	0.481138	0
MKLN1	4289	-0.481232	0.157402	0.798002	609.462	850.769	637.492	581.431	728.499	992.469	831.339	-0.259565	0.3475	0.664845	3.88925	4.65589	-0.483821	0.0919842	0.421559	NA	NA	NA	NA	NA	NA	NA	NA	NA	chr7:131149168-131151034	1867	Upon insertion	NA	3.78612	4.65589	-0.298335	0.2944	0	0	0	1	3.78612	4.65589	-0.298337	0	0	0	0	0	0
MLST8	64223	0.86943	0.00921722	0.37564	633.187	346.583	567.238	699.135	373.335	370.299	296.115	1.16691	0.02715	0.182771	19.747	8.79485	0.865809	0.00291199	0.0773186	NA	NA	NA	1.58667	NA	NA	0	4.76	0	chr16:2256216-2256358	143	Upon insertion	NA	9.02159	6.20662	0.539573	0.5092	4.37391	0	Inf	0.15975	14.1799	8.79484	0.689117	5.56715	0	Inf	0	0	0
MLXIP	22877	0.43317	0.215403	0.855236	3014.07	2232.32	3847.07	2181.07	1991.39	2347.73	2357.84	0.460416	0.11875	0.4076	20.6864	15.0344	0.42118	0.191839	0.56208	-1.51315	59.125	68.115	8.99	79.71	56.52	10.2	5.66	11.11	chr12:122623486-122625500	2015	Upon insertion	-1	4.52709	9.2301	-1.02776	0.0642	5.91893	0	Inf	0.11645	4.52709	9.2301	-1.02776	6.65457	0.234285	4.82801	2	3.97697	2.92566
MLXIPL	51085	0.702903	0.767088	1	2.66057	1.63448	3.90301	1.41812	1.65192	1.66801	1.5835	0.570907	1	1	0.0413111	0.0278104	0.723623	0.485094	0.796391	NA	NA	NA	NA	NA	NA	NA	NA	NA	chr7:73008734-73009966	1233	Upon insertion	NA	0.0284293	0.0192823	0.560101	1	0	0	0	1	0.0413111	0.0278104	0.570907	0	0	0	0	0	0
MON2	23041	-0.522779	0.130945	0.764401	570.476	819.614	668.716	472.235	689.678	914.072	855.091	-0.106608	0.72625	0.894396	4.7581	5.12302	-0.526658	0.0785128	0.392108	NA	NA	NA	0	NA	NA	0	0	0	chr12:62960231-62965171	4941	Upon insertion	NA	0.884855	2.49319	-1.49448	0.22255	0	0	0	1	2.39412	4.18203	-0.80471	0	0	0	0	0	1.19899
MORC3	23515	0.781534	0.0732618	0.690981	1975.97	1149.51	2587.7	1364.24	1115.87	1190.96	1141.71	1.22977	5e-05	0.00246011	40.4707	17.2561	0.772777	0.0109228	0.160367	-1.20379	53.2067	59.18	5.97333	59.18	NA	2.86	5.26	9.8	chr21:37717006-37717209	204	Upon insertion	-1	21.8292	15.4027	0.503073	0.12865	2.91032	0	Inf	0.16425	21.8292	15.4027	0.503076	2.91032	0	Inf	0	12.2247	0
MORC4	79710	0.00407015	0.950719	1	108.661	108.355	137.906	79.415	119.764	98.4129	106.886	0.111121	0.77965	0.91855	1.73561	1.60694	0.0068609	0.986436	0.997865	NA	NA	NA	NA	NA	NA	NA	NA	NA	chrX:106228474-106229212	739	Upon insertion	NA	0.578442	0.916614	-0.664142	0.41055	0	0	0	1	0.578442	1.34455	-1.21688	0	0	0	0	0.949109	0.171426
MPHOSPH9	10198	-0.273915	0.473548	1	188.277	227.642	196.452	180.102	204.839	231.854	246.235	-0.203756	0.4842	0.765758	3.16793	3.64848	-0.295608	0.382192	0.727508	NA	NA	NA	7.145	NA	NA	0	14.29	NA	chr12:123645931-123646661	731	Upon insertion	NA	2.01885	2.66648	-0.401407	0.2953	0	0	0	1	2.01885	2.66648	-0.401403	0	0	0	0	0	1.21966
MROH1	727957	-0.106343	0.839419	1	828.564	891.946	1078.53	578.595	713.631	1004.98	957.227	-0.199367	0.47305	0.758092	8.23665	9.45728	-0.121585	0.706846	0.909266	NA	NA	NA	NA	NA	NA	NA	NA	NA	NA	NA	NA	NA	3.61111	4.34438	-0.266708	0.57905	0	0	0	1	7.60211	8.35563	-0.136349	0	0	NA	0	0	0
MSANTD3-TMEFF1	100526694	#NAME?	1	1	0	0.263917	0	0	0	0	0.791751	NA	NA	NA	NA	NA	NA	NA	NA	NA	NA	NA	NA	NA	NA	NA	NA	NA	NA	NA	NA	NA	0.120724	0.216114	-0.840075	1	0	0	0	1	0.120724	0.216114	-0.84008	0	0	0	0	NA	NA
MSH3	4437	-0.69643	0.0690896	0.68098	141.043	228.559	143.11	138.976	247.789	251.036	186.853	-0.502248	0.4915	0.769042	2.33419	3.30618	-0.656199	0.0651498	0.363849	NA	NA	NA	NA	NA	NA	NA	NA	NA	chr5:79968678-79970801	2124	Upon insertion	NA	1.95966	2.58591	-0.400072	1	0	0	0	1	2.33419	3.15514	-0.434782	0	0	0	0	NA	NA
MTBP	27085	0.369928	0.452893	1	54.324	42.0371	53.3412	55.3068	47.9058	43.3684	34.8371	0.607671	0.4956	0.771503	1.19447	0.783878	0.39616	0.409661	0.746959	NA	NA	NA	NA	NA	NA	NA	NA	NA	chr8:121473496-121475931	2436	Upon insertion	NA	0.504271	0.659123	-0.386348	1	0	0	0	1	1.19447	0.783878	0.607672	0	0	0	0	NA	NA
MTG1	92170	1.28581	0.000111136	0.0238731	681.818	279.642	715.552	648.083	260.178	265.214	313.533	1.33386	0.0002	0.00731311	29.2158	11.5901	1.26052	7.13338e-06	0.00110384	-2.15323	74.1883	78.485	4.29667	82.42	74.55	1.75	7.69	3.45	chr10:135209282-135209666	385	Upon insertion	-1	14.734	5.97895	1.30119	0.0494	5.58775	0	Inf	0.15905	14.734	5.97895	1.30119	14.4818	0.16283	6.47474	0	0	6.67222
MTIF2	4528	-0.111567	0.757419	1	368.858	398.515	359.077	378.639	369.205	417.004	409.335	0.0196752	0.9487	0.981737	9.60736	9.47723	-0.139112	0.633902	0.875603	-0.021766	1.47667	2.86	1.38333	2.86	NA	0	1.82	2.33	chr2:55470217-55470551	335	Upon insertion	-1	5.5377	6.84712	-0.306209	0.46845	0	0	0	1	5.5377	6.84712	-0.30621	0	0	0	0	3.09599	3.30107
MUC19	283463	#NAME?	0.55961	1	0	1.87559	0	0	0	1.66801	3.95876	#NAME?	1	1	0	0.00315356	-4.31198	0.0412272	0.305465	NA	NA	NA	NA	NA	NA	NA	NA	NA	NA	NA	NA	NA	0	0.00315356	#NAME?	1	0	0	0	1	0	0.00315356	#NAME?	0	0	0	0	NA	NA
MYCBP	26292	0.319882	0.484108	1	72.8245	58.3423	67.6522	77.9968	63.5991	58.3805	53.0473	NA	NA	NA	NA	NA	0.308037	0.489391	0.799094	-0.10008	6.58167	8.375	1.79333	10.71	6.04	2.1	1.18	2.1	chr1:39332682-39333233	552	Upon insertion	1	12.9155	10.142	0.348772	1	0	0	0	1	17.7445	11.0067	0.688995	0	0	0	0	NA	NA
MYEF2	50804	-1.27523	0.00333502	0.209733	62.4941	151.259	92.3713	32.6169	138.762	154.291	160.726	-1.99481	5e-05	0.00246011	3.33206	13.2804	-1.31153	0.00412058	0.0928812	NA	NA	NA	NA	NA	NA	NA	NA	NA	chr15:48450422-48450965	544	Upon insertion	NA	0.214259	1.48714	-2.79512	0.1785	0	0	0	1	0.193126	0	Inf	0	0	0	0	NA	NA
MYH10	4628	0.526738	0.365538	0.992947	33.7549	23.43	37.7291	29.7806	21.475	25.8542	22.9608	0.477227	1	1	0.35342	0.253882	0.530935	0.313991	0.671006	NA	NA	NA	NA	NA	NA	NA	NA	NA	chr17:8455463-8457272	1810	Upon insertion	NA	0.223724	0.153969	0.539077	1	0	0	0	1	0.223724	0.153969	0.53908	0	0	0	0	0	0.0958118
MYH11	4629	-0.568057	0.621928	1	7.50688	11.1291	6.50502	8.50875	9.08558	10.8421	13.4598	0	1	1	0	0	-0.6465	0.347589	0.697933	NA	NA	NA	NA	NA	NA	NA	NA	NA	chr16:15870034-15872636	2603	UTR/nc	NA	0	0	0	1	0	0	0	1	0	0	NA	0	0	0	0	NA	NA
MYH14	79784	Inf	0.729881	1	0.650502	0	1.301	0	0	0	0	Inf	1	1	0.00374125	0	NA	NA	NA	NA	NA	NA	NA	NA	NA	NA	NA	NA	chr19:50730224-50733781	3558	Upon insertion	NA	0.000236784	0	Inf	1	0	0	0	1	0.00350446	0	Inf	0	0	0	0	NA	NA
MYH3	4621	-0.458949	0.2974	0.942431	89.7439	123.357	117.09	62.3975	103.245	125.101	141.723	-0.469748	0.23815	0.559347	0.750049	1.03872	-0.473011	0.265127	0.628186	NA	NA	NA	NA	NA	NA	NA	NA	NA	NA	NA	NA	NA	0.641725	0.657002	-0.0339423	0.94885	0	0	0	1	0.641725	0.657002	-0.0339426	0	0	0	0	0.482283	0.299787
MYH9	4627	0.042585	0.833469	1	30323.5	29441.5	37418.2	23228.9	28860.8	31584.7	27879.1	-0.0282037	0.95235	0.983334	197.435	201.333	0.0517194	0.910635	0.975397	-0.328541	20.095	21.425	1.33	25.46	17.39	0.83	1.43	1.73	chr22:36716942-36717802	861	Upon insertion	-1	197.435	201.333	-0.0282037	0.95235	0	0	0	1	197.435	201.333	-0.0282059	0	0	0	0	121.347	80.6806
MYO1E	4643	0.414434	0.221264	0.861184	263.254	197.523	326.552	199.956	169.322	227.684	195.563	0.441446	0.17245	0.487554	2.92493	2.15391	0.417983	0.224962	0.599616	NA	NA	NA	NA	NA	NA	NA	NA	NA	chr15:59553709-59564504	10796	Upon insertion	NA	1.35652	2.15391	-0.667044	0.29315	0	0	0	1	1.35652	2.15391	-0.667048	0	0	0	0	1.36267	1.09709
MYO7A	4647	0.689533	0.270914	0.924572	155.256	96.2673	221.171	89.3418	81.7702	132.607	74.4246	0.640416	0.10345	0.379828	1.06615	0.683968	0.715405	0.0758715	0.387029	NA	NA	NA	NA	NA	NA	NA	NA	NA	chr11:76914263-76915120	858	Upon insertion	NA	0.892547	0.592536	0.591027	0.2159	0	0	0	1	0.173607	0.0914321	0.925049	0	0	0	0	NA	NA
MYO7B	4648	-0.982852	0.0172507	0.456786	79.2124	156.553	83.2643	75.1606	150.325	130.105	189.229	-0.836632	0.0299	0.192196	1.37352	2.45293	-1.01483	0.00979827	0.152005	NA	NA	NA	NA	NA	NA	NA	NA	NA	chr2:128388939-128389174	236	Upon insertion	NA	0.897899	1.65379	-0.881149	0.0951	0.259273	0.295423	-0.188308	1	0	0	NA	0.4509	0.489384	-0.118159	0	0.18809	0.192881
MYSM1	114803	-0.602061	0.289644	0.936303	419.167	636.247	564.636	273.698	394.81	798.979	714.951	-0.324102	0.26785	0.590155	4.00873	5.01847	-0.625499	0.103476	0.439783	NA	NA	NA	NA	NA	NA	NA	NA	NA	chr1:59156090-59158532	2443	Upon insertion	NA	4.00873	5.01847	-0.324102	0.26785	0	0	0	1	4.00873	5.01847	-0.324102	0	0	0	0	1.96923	0.955133
NAA15	80155	0.778362	0.0159582	0.448204	1043.4	608.33	1047.31	1039.49	664.073	535.433	625.483	0.845522	0.01345	0.11897	12.2371	6.81004	0.756404	0.0059247	0.115495	NA	NA	NA	0	NA	NA	NA	0	0	chr4:140258107-140262065	3959	Upon insertion	NA	12.2371	6.23536	0.972713	1	0	0	0	1	12.2371	6.57627	0.895919	0	0	0	0	NA	NA
NAA16	79612	0.90127	0.0798268	0.694961	775.43	415.177	1046.01	504.852	397.288	396.153	452.09	1.34817	5e-05	0.00246011	20.2045	7.9361	0.875914	0.0065416	0.122338	NA	NA	NA	NA	NA	NA	NA	NA	NA	chr13:41893047-41894802	1756	UTR/nc	NA	16.698	4.43609	1.91232	0.00025	0	0	0	1	1.4693	0.836897	0.812007	0	0	0	0	5.49978	0
NAA20	51126	0.259591	0.442785	1	472.589	394.765	433.234	511.943	470.798	361.959	351.538	0.351391	0.2287	0.55088	33.1395	25.9757	0.25003	0.402877	0.743441	-0.173514	10.9833	14.06	3.07667	NA	14.06	5.71	1.94	1.58	chr20:20003125-20006320	3196	Upon insertion	1	27.511	25.7067	0.0978644	0.76845	5.62853	0.268989	4.38714	0.18085	27.511	25.7067	0.0978642	5.62853	0.268989	4.38714	0	10.7139	12.6515
NAA60	79903	0.425956	0.180991	0.820079	1328.61	988.942	1311.41	1345.8	926.729	1073.37	966.728	0.381343	0.1723	0.487503	30.9767	23.7815	0.411772	0.137129	0.494401	NA	NA	NA	NA	NA	NA	NA	NA	NA	NA	NA	NA	NA	5.21833	11.4076	-1.12833	0.0682	12.8144	1.74404	2.87726	0.0059	8.45127	14.7537	-0.803832	14.6413	2.53736	2.52864	2	1.70968	0
NAIP	4671	-0.131226	0.835307	1	2616.87	2866.06	3393.02	1840.73	2439.89	3813.92	2344.38	0.246197	0.44005	0.73733	38.8012	32.714	-0.0938271	0.77523	0.93083	NA	NA	NA	NA	NA	NA	NA	NA	NA	NA	NA	NA	NA	16.9336	13.6963	0.306103	0.4587	0	0	0	1	21.1876	22.4799	-0.0854173	0	0	0	0	NA	NA
NAPG	8774	0.658071	0.0447966	0.616909	551.845	349.718	625.783	477.908	363.423	345.279	340.453	0.830757	0.00465	0.0626066	11.0081	6.18916	0.664068	0.0179523	0.207366	NA	NA	NA	NA	NA	NA	NA	NA	NA	chr18:10532793-10533532	740	Upon insertion	NA	7.05382	4.55659	0.63045	0.19465	2.54347	0.119997	4.40573	0.2049	7.05382	4.55659	0.63045	2.54347	0.119997	4.40573	0	3.33421	3.54276
NAT10	55226	0.122182	0.686336	1	1063.93	977.532	1111.06	1016.8	1057.23	947.432	927.932	0.211342	0.43755	0.736468	15.7003	13.5609	0.124519	0.653748	0.885124	-0.233505	14.8667	15.38	0.513333	15.38	NA	0	0	1.54	chr11:34153079-34153671	593	Upon insertion	-1	8.52254	12.8498	-0.592387	0.26185	1.82002	0	Inf	0.1577	13.8803	13.2128	0.0711039	1.82002	0	Inf	1	0	0
NBR2	10230	0.411114	0.391445	1	66.1438	49.743	58.5452	73.7425	40.4721	52.5425	56.2143	NA	NA	NA	NA	NA	0.34108	0.457889	0.780627	NA	NA	NA	NA	NA	NA	NA	NA	NA	chr17:41292301-41296744	4444	UTR/nc	NA	4.03131	1.99161	1.01732	0.5035	0	0	0	1	0	0	NA	0	0	0	0	0	0
NCBP1	4686	0.491492	0.12684	0.758999	927.073	659.416	953.636	900.509	627.731	652.194	698.325	0.644838	0.134	0.431087	12.0711	7.72027	0.470185	0.0822554	0.400178	-0.788236	40.39	44.44	4.05	44.44	NA	4.76	2.13	5.26	chr9:100416191-100417161	971	Upon insertion	-1	5.49348	5.55794	-0.0168304	0.9815	4.0551	0.550376	2.88125	0.11575	5.49348	5.55794	-0.0168299	4.0551	0.550376	2.88125	0	NA	NA
NCBP2	22916	-0.0306301	0.935	1	952.885	973.332	931.519	974.251	1035.76	888.218	996.023	0.132781	0.70915	0.885478	30.4502	27.7728	-0.0572954	0.837329	0.955857	-0.475061	25.8867	33.62	7.73333	NA	33.62	9.44	4.69	9.07	chr3:196664520-196666121	1602	Upon insertion	-1	8.88979	22.2515	-1.32368	0.03125	2.74701	1.28839	1.0923	0.54035	27.7032	25.153	0.139324	2.74701	1.28839	1.09229	1	9.59616	11.5979
NEDD1	121441	0.0783384	0.796292	1	350.494	331.969	389	311.987	322.951	311.919	361.039	0.376982	0.2146	0.538077	7.76868	5.98224	0.0645374	0.833986	0.954358	NA	NA	NA	NA	NA	NA	NA	NA	NA	chr12:97303674-97306500	2827	Upon insertion	NA	5.2143	2.02908	1.36165	0.0918	0	0	0	1	2.55437	3.62641	-0.505572	0	0	0	0	2.28472	0
NEDD4	4734	-0.630819	0.196512	0.837101	55.28	85.598	79.3613	31.1987	92.5077	85.9027	78.3834	-0.378008	0.38405	0.697103	0.676714	0.879421	-0.637971	0.170389	0.536105	NA	NA	NA	NA	NA	NA	NA	NA	NA	chr15:56142941-56144621	1681	Upon insertion	NA	0	0.578099	#NAME?	1	0	0	0	1	0	0.578099	#NAME?	0	0	0	0	0.329495	0.133969
NELL2	4753	-0.569014	0.14529	0.780938	685.55	1017.02	884.683	486.417	1237.29	997.473	816.296	-0.170193	0.5955	0.829715	18.1533	20.4262	-0.525708	0.0688357	0.37107	0	0	0	0	0	NA	0	0	0	chr12:45171098-45173445	2348	Upon insertion	-1	4.82787	9.16374	-0.924548	0.1635	0	0	0	1	7.27257	15.4307	-1.08527	0	0	0	0	0	0
NLK	51701	-0.10251	0.79065	1	232.368	249.48	225.074	239.663	269.264	237.692	241.484	-0.0336662	0.9208	0.97152	6.30184	6.45063	-0.119293	0.715085	0.911169	NA	NA	NA	NA	NA	NA	NA	NA	NA	chr17:26459702-26488185	28484	Upon insertion	NA	1.6408	3.34273	-1.02663	0.1341	0	0	0	1	1.6408	3.34273	-1.02663	0	0	0	0	1.80998	1.99341
NOL11	25926	0.264914	0.395954	1	868.396	722.721	949.733	787.059	850.741	639.684	677.739	0.485914	0.0766	0.325234	25.1601	17.9654	0.275406	0.326869	0.681556	-0.373014	22.4567	23.89	1.43333	32.69	15.09	1.55	2.03	0.72	chr17:65734472-65735047	576	Upon insertion	-1	14.5803	16.3169	-0.162346	0.65155	10.5798	1.64849	2.68209	0.0038	14.5803	16.3169	-0.162347	10.5798	1.64849	2.6821	0	4.90429	6.28964
NOXRED1	122945	-0.673867	0.699942	1	4.61208	7.35784	7.80603	1.41812	6.6077	8.34007	7.12576	-0.838951	1	1	0.204777	0.366295	-0.644139	0.425858	0.757276	NA	NA	NA	NA	NA	NA	NA	NA	NA	NA	NA	NA	NA	0.108404	0.342514	-1.65975	1	0	0	0	1	0.0963735	0.0237808	2.01884	0	0	0	0	0.0742436	0.00734314
NR2C2AP	126382	-0.129806	0.724298	1	177.505	194.216	152.218	202.792	198.231	180.146	204.272	0.309013	0.69475	0.878896	12.0652	9.73892	-0.198247	0.571973	0.846296	-2.17517	55.805	84.13	28.325	90.48	77.78	37.5	NA	19.15	chr19:19312851-19313139	289	Upon insertion	-1	3.54604	9.73892	-1.45755	0.3198	8.51912	0	Inf	0.15785	3.54604	9.73892	-1.45755	8.51912	0	Inf	2	NA	NA
NSMCE4A	54780	0.292369	0.394312	1	533.282	435.457	455.352	611.212	445.194	417.004	444.172	0.23455	0.4257	0.729468	28.0581	23.8479	0.227755	0.418543	0.753297	0.0556979	-3.71667	1.86	5.57667	2.86	0.86	4.09	4.91	7.73	chr10:123716775-123718838	2064	UTR/nc	1	21.6721	15.6805	0.466864	0.2859	0	0	0	1	21.6721	15.6805	0.466867	0	0	0	0	6.29637	0
NUP107	57122	0.0114886	0.943717	1	516.185	512.091	551.626	480.744	539.353	564.623	432.296	0.116025	0.6898	0.877111	10.8075	9.97235	0.0485403	0.861015	0.961398	NA	NA	NA	0	NA	NA	NA	0	0	chr12:69082834-69083312	479	Upon insertion	NA	9.8686	8.31581	0.246989	0.4659	0	0	0	1	9.8686	8.31581	0.246989	0	0	0	0	4.48387	4.2362
NUP155	9631	0.717566	0.0335889	0.564055	386.148	234.825	447.546	324.75	232.921	243.53	228.024	0.917991	0.0048	0.0637919	5.57438	2.95022	0.725424	0.0172906	0.202508	NA	NA	NA	NA	NA	NA	NA	NA	NA	chr5:37364087-37364348	262	Upon insertion	NA	2.38918	1.45731	0.71321	1	2.07346	0.0714653	4.85865	0.1969	3.50093	2.74597	0.350423	2.07346	0.0714653	4.85865	0	2.2995	1.86307
NUP160	23279	0.0575685	0.822135	1	934.917	898.345	1062.92	806.913	894.517	939.092	861.425	0.730283	0.04895	0.258523	21.8583	13.1759	0.066862	0.808073	0.943445	NA	NA	NA	0	NA	NA	0	0	0	chr11:47826171-47827704	1534	Upon insertion	NA	3.6315	6.83622	-0.912635	0.15265	0.893479	0	Inf	0.2218	3.6315	6.83622	-0.912633	0.893479	0	Inf	2	0	4.18746
NUP205	23165	-0.103034	0.780895	1	793.965	852.742	854.76	733.17	832.57	852.355	873.302	0.0950549	0.72805	0.894781	8.96493	8.3933	-0.111457	0.681949	0.898211	-1.08908	50.3267	55.36	5.03333	67.86	42.86	4.11	3.85	7.14	chr7:135329767-135330215	449	Upon insertion	-1	3.4186	7.09392	-1.05318	0.05175	5.54633	0	Inf	0.159	3.4186	7.09392	-1.05318	5.54633	1.29938	2.09371	2	1.20479	1.69758
NUP210	23225	0.0796717	0.753178	1	4163.6	3939.9	5057	3270.19	3560.72	4004.9	4254.08	0.332856	0.33425	0.65246	48.5812	38.5717	0.0699187	0.836377	0.955832	-0.356243	21.62	22.81	1.19	22.81	NA	0	2.56	1.01	chr3:13420481-13421062	582	Upon insertion	-1	11.1965	18.1981	-0.70074	0.24025	0	0	0	1	11.1965	18.1981	-0.70074	0	0	0	0	17.4934	12.3764
NUP210L	91181	1.97529	0.34499	0.981191	4.19581	1.06707	1.301	7.09062	0.825962	0	2.37525	2.16401	1	1	0.0502458	0.0112116	1.46478	0.183485	0.55364	NA	NA	NA	NA	NA	NA	NA	NA	NA	chr1:154101822-154108289	6468	Upon insertion	NA	0.0151492	0.0112116	0.434244	1	0	0	0	1	0.0502458	0.0112116	2.16401	0	0	0	0	0.00729248	0.0309244
OBSCN	84033	0.0777506	0.78519	1	1200.33	1137.36	1624.95	775.714	1076.23	1144.26	1191.59	0.0201223	0.9439	0.979469	2.32511	2.2929	0.0539366	0.867614	0.961474	NA	NA	NA	NA	NA	NA	NA	NA	NA	chr1:228554877-228555586	710	Upon insertion	NA	0.132104	0.883446	-2.74146	0.19275	0	0	0	1	1.29189	0.386365	1.74144	0	0	0	0	NA	NA
OCRL	4952	1.24545	0.0535341	0.641647	367.913	155.177	506.091	229.736	104.897	195.158	165.476	1.12189	0.00355	0.0531428	4.58303	2.10587	1.21857	0.00201086	0.0615794	NA	NA	NA	NA	NA	NA	NA	NA	NA	chrX:128722241-128722862	622	Upon insertion	NA	3.48722	1.14204	1.61046	0.00085	1.09581	0.181198	2.59635	0.04095	3.48722	1.48303	1.23353	1.09581	0.181198	2.59636	0	1.61944	1.28555
ORC2	4999	-0.63899	0.0695077	0.681756	270.436	421.134	261.502	279.37	393.158	392.817	477.426	-0.48123	0.1059	0.383977	5.45701	7.61762	-0.683727	0.0240005	0.237721	NA	NA	NA	NA	NA	NA	NA	NA	NA	NA	NA	NA	NA	1.55415	2.36128	-0.60345	1	0	0	0	1	5.45701	7.51969	-0.462563	0	0	0	0	2.14291	2.44826
ORC3	23595	-0.129793	0.720654	1	222.429	243.368	193.85	251.008	251.918	249.368	228.816	0.0213917	0.9474	0.981047	6.88636	6.785	-0.167249	0.618632	0.868449	NA	NA	NA	NA	NA	NA	NA	NA	NA	NA	NA	NA	NA	3.41953	2.37103	0.528283	0.33775	2.28998	0	Inf	0.16715	3.41953	4.5185	-0.402047	2.28998	0	Inf	0	0.799807	0
OTUD4	54726	-0.523982	0.125955	0.757819	475.925	684.342	500.887	450.963	573.218	688.056	791.751	-0.349517	0.2129	0.536452	4.54275	5.78807	-0.551017	0.0604918	0.354659	NA	NA	NA	NA	NA	NA	NA	NA	NA	NA	NA	NA	NA	4.54275	5.78807	-0.349517	0.2186	0	0	0	1	4.54275	5.78807	-0.349516	0	0	0	0	2.03854	1.79773
OXCT1	5019	-0.182861	0.598348	1	331.077	375.816	300.532	361.622	374.987	365.295	387.166	0.0382693	0.8997	0.961846	7.25215	7.06231	-0.229808	0.445748	0.772651	NA	NA	NA	NA	NA	NA	NA	NA	NA	chr5:41803266-41805668	2403	Upon insertion	NA	4.05885	4.60448	-0.181967	0.7284	0	0	0	1	0.930338	1.7119	-0.879772	0	0	0	0	2.31545	2.86405
PARN	5073	0.0264621	0.944226	1	605.111	594.113	545.121	665.1	552.569	612.995	616.774	0.10162	0.7146	0.888532	12.9801	12.0972	-0.0241526	0.931679	0.980334	NA	NA	NA	0	NA	NA	0	0	NA	chr16:14722109-14723453	1345	UTR/nc	NA	8.01026	11.0211	-0.460349	0.29575	0	0	0	1	12.4939	12.0972	0.046546	0	0	0	0	4.46139	5.96147
PARP1	142	-0.282131	0.391031	1	2302.26	2799.53	2317.09	2287.43	2983.37	2789.75	2625.45	-0.174211	0.52445	0.788531	34.2039	38.5939	-0.283137	0.347164	0.697699	-0.277824	17.45	17.83	0.38	18.75	16.91	0.8	0.34	0	chr1:226549243-226549669	427	Upon insertion	-1	24.6803	38.5939	-0.645012	0.0341	9.52361	0	Inf	0.1378	24.6803	38.5939	-0.645013	9.52361	0	Inf	2	11.356	11.0501
PARP12	64761	0.876365	0.176522	0.815783	1840.04	1002.34	1070.73	2609.35	1042.36	928.25	1036.4	0.841272	0.00525	0.0672352	30.563	17.0588	0.638748	0.0590292	0.350487	0.0695768	-4.63833	1.485	6.12333	2.97	0	2.99	7.52	7.86	chr7:139734132-139737514	3383	Upon insertion	1	26.8827	12.3711	1.1197	0.0057	0	0	0	1	26.8827	12.3711	1.1197	0	0	0	0	0	17.0313
PAXIP1	22976	0.973477	0.0125368	0.421775	402.657	205.064	506.091	299.224	200.709	211.004	203.48	0.79524	0.05505	0.275621	7.97582	4.59604	0.974259	0.0020862	0.0629773	NA	NA	NA	NA	NA	NA	NA	NA	NA	chr7:154782780-154785435	2656	Upon insertion	NA	5.69806	3.01239	0.919561	0.0486	0	0	0	1	5.69806	3.01239	0.919562	0	0	0	0	NA	NA
PCNX	22990	-0.302297	0.385144	1	1412.02	1741.18	1710.82	1113.23	1520.6	1951.58	1751.35	0.172241	0.54965	0.804765	11.308	10.0354	-0.301731	0.311969	0.669583	-0.660915	35.76	38.46	2.7	38.46	NA	NA	2.7	NA	chr14:71517478-71518599	1122	Upon insertion	-1	6.55637	3.52067	0.89705	0.07275	0	0	0	1	0.760134	1.81928	-1.25904	0	0	0	0	2.29879	0.718781
PCNXL2	80003	-0.741264	0.0488109	0.62483	144.706	241.896	140.508	148.903	199.883	236.024	289.781	-0.603435	0.15075	0.456652	1.67918	2.55122	-0.789686	0.024907	0.241207	NA	NA	NA	NA	NA	NA	NA	NA	NA	chr1:233225937-233231500	5564	Upon insertion	NA	0.710611	1.37192	-0.949062	1	0	0	0	1	0.936602	1.37192	-0.550688	0	0	0	0	0.141235	0.575463
PCNXL3	399909	0.840185	0.0210909	0.487509	2735.35	1527.89	3407.33	2063.37	1385.96	1527.9	1669.8	0.697427	0.01675	0.135693	23.2785	14.3552	0.827636	0.00715807	0.12772	-1.22692	48.13	64.1	15.97	NA	64.1	12	13.33	22.58	chr11:65396175-65396289	115	Upon insertion	-1	17.3263	6.52491	1.40893	0.0022	0	0	0	1	17.3263	6.52491	1.40893	0	0	0	0	6.99537	4.6374
PCTP	58488	-0.221661	0.546548	1	319.627	372.71	334.358	304.897	406.373	374.469	337.286	-0.17487	0.56985	0.818169	9.51095	10.7366	-0.207049	0.492635	0.800684	-0.186487	11.6767	15.38	3.70333	15.38	NA	11.11	0	0	chr17:53848547-53851084	2538	Upon insertion	-1	7.4024	10.5496	-0.511121	0.1254	1.11733	0.186975	2.57913	0.15025	7.4024	10.5496	-0.511123	1.11733	0.186975	2.57914	2	4.55092	3.19365
PCYT2	5833	0.595425	0.0718302	0.684756	496.689	328.733	559.432	433.946	348.556	286.898	350.746	0.583473	0.04755	0.254037	8.28596	5.52968	0.584986	0.0486272	0.322879	-1.18298	55.3533	56.43	1.07667	70	42.86	0	0	3.23	chr17:79864423-79864635	213	UTR/nc	-1	2.42237	3.05351	-0.334051	0.53905	1.79129	0	Inf	0.16145	4.09342	4.46927	-0.126732	3.26419	0.149499	4.44852	1	NA	NA
PDCD11	22984	0.0868647	0.754808	1	861.377	811.044	979.656	743.097	850.741	790.639	791.751	0.113457	0.6736	0.869314	7.20942	6.66418	0.09217	0.735583	0.915539	NA	NA	NA	NA	NA	NA	NA	NA	NA	chr10:105178392-105179294	903	Upon insertion	NA	6.42138	6.66418	-0.053543	0.85985	0.788042	0	Inf	0.22845	6.42138	6.66418	-0.053544	0.788042	0	Inf	0	3.86075	3.27978
PDE6D	5147	-0.0682053	0.860952	1	201.033	210.766	180.84	221.227	239.529	204.332	188.437	-0.0328233	0.9222	0.971872	10.96	11.2122	-0.0831337	0.814132	0.945652	-0.269962	16.7667	18.52	1.75333	18.52	NA	0	0	5.26	chr2:232603899-232645774	41876	Upon insertion	-1	9.46401	11.2122	-0.244542	0.49855	0	0	0	1	10.96	11.2122	-0.0328269	0	0	0	0	4.30295	4.08342
PDK4	5166	-0.895598	0.443995	1	317.817	591.261	532.111	103.523	241.181	979.959	552.642	-0.624527	0.05625	0.278503	6.26244	9.65483	-1.06929	0.057858	0.347307	NA	NA	NA	4	NA	NA	NA	2.44	5.56	chr7:95215094-95216321	1228	Upon insertion	NA	6.26244	9.65483	-0.624527	0.05625	0	0	0	1	6.26244	9.65483	-0.624526	0	0	0	0	3.96536	0.820497
PDPK1	5170	-0.509634	0.145367	0.780938	852.438	1213.61	1083.74	621.138	1005.2	1435.33	1200.29	-0.426636	0.12365	0.414739	7.07188	9.50529	-0.510501	0.103832	0.440564	NA	NA	NA	NA	NA	NA	NA	NA	NA	NA	NA	NA	NA	1.25419	6.4325	-2.35863	0.0357	0	0	0	1	6.30943	9.50529	-0.591221	0	0	0	0	NA	NA
PEX16	9409	0.455675	0.163455	0.804775	660.286	481.46	658.308	662.264	507.141	496.234	441.005	0.454884	0.1678	0.48118	21.5449	15.7185	0.458747	0.0963674	0.427035	-1.0235	33.965	67.115	33.15	76.58	57.65	35.38	37.31	26.76	chr11:45935755-45935866	112	Upon insertion	-1	19.6593	13.3284	0.560716	0.1328	1.88559	0.978189	0.946829	0.11235	19.6593	14.605	0.428754	1.88559	0.978189	0.946831	0	NA	NA
PEX5L	51555	-0.339237	1	1	1.301	1.64588	2.60201	0	2.47789	1.66801	0.791751	0.0432153	1	1	0.0110532	0.010727	-0.129671	0.915873	0.977511	NA	NA	NA	NA	NA	NA	NA	NA	NA	chr3:179526226-179527258	1033	Upon insertion	NA	0.0110532	0.00976079	0.179394	1	0	0	0	1	0.0110532	0.010727	0.0432156	0	0	0	0	NA	NA
PFDN5	5204	0.467585	0.345853	0.981191	6522.21	4716.69	4547.01	8497.4	6277.31	3867.29	4005.47	NA	NA	NA	NA	NA	0.372417	0.372906	0.71913	-0.0716275	4.68167	8.025	3.34333	11.3	4.75	1.95	4.48	3.6	chr12:53690060-53691633	1574	Upon insertion	1	286.94	430.059	-0.583787	0.21685	0	0	0	1	801.787	525.993	0.608174	0	0	0	0	162.933	295.979
PHB2	11331	-0.441777	0.1704	0.80919	1421.87	1931.3	1224.25	1619.5	2278	1791.45	1724.43	-0.342858	0.36075	0.677788	66.6374	84.514	-0.470436	0.127168	0.478356	-0.333557	19.1017	26.565	7.46333	30.67	22.46	5.59	7.86	8.94	chr12:7076412-7076838	427	NA	-1	42.64	76.4423	-0.842165	0.06195	10.1786	8.07164	0.33461	0.71495	51.1279	76.4423	-0.58026	10.1786	8.07164	0.334605	2	21.8289	25.5698
PHYH	5264	-0.414606	0.329126	0.969377	79.9737	106.6	66.3512	93.5962	117.287	105.919	96.5937	-0.361083	0.3773	0.690747	3.16919	4.07047	-0.454595	0.282994	0.646853	NA	NA	NA	NA	NA	NA	NA	NA	NA	chr10:13340246-13341967	1722	Upon insertion	NA	3.05387	4.07047	-0.414556	0.3247	0	0	0	1	3.16919	4.07047	-0.361083	0	0	0	0	1.10266	1.49958
PIGB	9488	-0.350792	0.33273	0.971404	188.264	240.086	165.228	211.301	191.623	229.352	299.282	0.195809	0.86995	0.952589	4.68239	4.08812	-0.431766	0.199562	0.571523	NA	NA	NA	20.16	NA	NA	23.08	NA	17.24	chr15:55612609-55613470	862	Upon insertion	NA	0	2.67946	#NAME?	0.19735	0	0	0	1	0	2.67946	#NAME?	0	0	0	0	10.0743	0
PIGN	23556	-0.396379	0.297855	0.942431	175.631	231.165	193.85	157.412	174.278	231.02	288.197	0.442545	0.22955	0.55134	4.26216	3.13625	-0.41812	0.25037	0.612219	NA	NA	NA	NA	NA	NA	NA	NA	NA	chr18:59807713-59810538	2826	Upon insertion	NA	0.1455	1.42743	-3.29433	0.1563	0	0	0	1	1.16869	2.01475	-0.785711	0	0	0	0	0	0.352283
PIM2	11040	-0.188371	0.583016	1	2138.91	2437.24	2244.23	2033.59	2643.08	2697.18	1971.46	NA	NA	NA	NA	NA	-0.139978	0.63652	0.875635	-0.00275464	0.186667	2.33	2.14333	2.44	2.22	1.22	3.26	1.95	chrX:48775109-48775812	704	Upon insertion	-1	60.594	62.1206	-0.0358975	0.9365	0	0	0	1	60.594	62.1206	-0.0358968	0	0	0	0	22.1408	24.7431
PLA2G4A	5321	0.107209	0.762542	1	155.881	144.718	160.024	151.739	131.328	179.312	123.513	0.276551	0.44595	0.742122	3.60866	2.97917	0.135945	0.713053	0.91008	NA	NA	NA	NA	NA	NA	NA	NA	NA	chr1:186916094-186919788	3695	Upon insertion	NA	3.60866	2.66932	0.434992	0.25075	0	0	0	1	3.60866	2.66932	0.434991	0	0	0	0	1.51413	1.37081
PLCB1	23236	0.404975	0.423148	1	113.93	86.0453	162.626	65.2337	82.5962	89.2388	86.3009	0.752486	0.11785	0.405822	1.93932	1.15114	0.376928	0.381943	0.727411	NA	NA	NA	NA	NA	NA	NA	NA	NA	chr20:8708041-8709696	1656	UTR/nc	NA	0	0.460235	#NAME?	1	1.01536	0	Inf	0.16075	0.434316	0.690906	-0.669744	1.01536	0	Inf	2	0.394872	0.151016
PLCB2	5330	-0.375802	0.49366	1	9275.45	12035.5	12141	6409.92	8919.56	16369.9	10816.9	-0.178344	0.6649	0.865645	121.176	137.121	-0.36464	0.394717	0.736592	-1.19659	45.09	65.1	20.01	67.24	62.96	19.85	18.53	21.65	chr15:40587262-40587401	140	Upon insertion	-1	42.6401	83.4038	-0.967902	0.0722	0	0	0	1	98.6868	137.121	-0.474523	0	0	0	0	17.7633	16.0547
PLCB3	5331	0.796463	0.0171651	0.455411	727.092	418.629	891.188	562.995	386.55	468.712	400.626	0.582676	0.05475	0.275251	7.70887	5.1474	0.80586	0.00483971	0.100388	-1.54396	59.605	68.89	9.285	68.89	NA	10	NA	8.57	chr11:64029138-64029423	286	Upon insertion	-1	1.16961	2.16177	-0.88618	0.2409	3.22267	0	Inf	0.16195	0.789195	0.136383	2.53272	3.22267	0.0733252	5.4578	1	0.874674	0
PLCB4	5332	-0.432622	1	1	2.01007	2.71296	2.60201	1.41812	3.30385	1.66801	3.16701	-0.257792	1	1	0.0246804	0.029509	-0.417528	0.687604	0.900026	NA	NA	NA	NA	NA	NA	NA	NA	NA	chr20:9389365-9389703	339	Upon insertion	NA	0.0169043	0.0264126	-0.643841	1	0	0	0	1	0.0246804	0.029509	-0.257789	0	0	0	0	NA	NA
PLCD1	5333	0.699928	0.033071	0.564007	500.728	308.25	611.472	389.984	293.217	306.915	324.618	0.867685	0.00355	0.0531428	11.1519	6.11151	0.69376	0.0223982	0.231442	NA	NA	NA	11.1533	NA	NA	6.67	14.29	12.5	chr3:38053165-38057981	4817	Upon insertion	NA	0	2.07574	#NAME?	0.15755	0	0	0	1	1.53163	4.02482	-1.39386	0	0	0	0	5.45194	0
PLCD3	113026	1.10276	0.0133797	0.427446	91.5134	42.6108	109.284	73.7425	41.2981	35.8623	50.6721	1.05228	0.02565	0.176581	1.37957	0.665238	1.08572	0.0170548	0.200686	NA	NA	NA	NA	NA	NA	NA	NA	NA	chr17:43197822-43198268	447	NA	NA	0.857693	0.638258	0.426322	0.44975	0.521881	0.0269803	4.27374	1	0.857693	0.638258	0.426322	0.521881	0.0269803	4.27374	0	0.869282	0.559968
PLCH2	9651	-0.394486	0.661179	1	600.22	788.974	1016.08	184.356	681.419	997.473	688.032	-0.653669	0.04175	0.23516	6.30667	9.92143	-0.583898	0.175388	0.542702	NA	NA	NA	0	NA	NA	0	0	NA	chr1:2411417-2411621	205	Upon insertion	NA	4.93425	7.93268	-0.684979	0.1139	0.113254	0	Inf	1	0	0	NA	0.113254	0	Inf	1	0	0.129549
PLEKHG7	440107	-0.852227	0.898536	1	1.35956	2.4544	1.301	1.41812	1.65192	3.33603	2.37525	-0.688282	1	1	0.0284154	0.0457875	-0.81165	0.478461	0.79139	NA	NA	NA	NA	NA	NA	NA	NA	NA	chr12:93130354-93131153	800	UTR/nc	NA	0.0284154	0.0457875	-0.688282	1	0	0	0	1	0.0284154	0.0457875	-0.688281	0	0	0	0	0	0
POLA2	23649	0.456465	0.193365	0.834451	369.431	269.23	314.843	424.019	302.302	239.36	266.028	0.453298	0.1345	0.431715	9.18492	6.7084	0.397759	0.209257	0.582802	NA	NA	NA	NA	NA	NA	NA	NA	NA	chr11:65035040-65036142	1103	Upon insertion	NA	8.55923	4.73858	0.853026	0.02395	0	0	0	1	8.55923	4.73858	0.853026	0	0	0	0	3.45175	4.59019
POLE2	5427	1.8867	0.0141738	0.435466	41.3725	11.1882	26.0201	56.725	8.25962	15.0121	10.2928	2.01397	0.00365	0.0539161	1.51801	0.375844	1.71316	0.00604209	0.117118	NA	NA	NA	NA	NA	NA	NA	NA	NA	chr14:50131393-50131824	432	Upon insertion	NA	1.36992	0.335453	2.02991	0.00995	0	0	0	1	1.51801	0.375845	2.01397	0	0	0	0	0.33578	0.739406
POLR1E	64425	0.645161	0.0582972	0.654069	436.772	279.281	409.816	463.727	385.724	219.344	232.775	0.668501	0.0617	0.292398	14.2524	8.96705	0.660293	0.0587181	0.349936	-0.33179	20.545	20.545	0	25.71	15.38	0	NA	NA	chr9:37495274-37495886	613	Upon insertion	1	12.5277	7.42194	0.755248	1	1.42038	0	Inf	0.15615	12.6884	8.96705	0.5008	1.5641	0	Inf	0	5.93661	6.90482
POLR2E	5434	-0.0352119	0.938095	1	1354.53	1387.99	1412.89	1296.17	1482.6	1385.29	1296.1	0.00239217	0.99825	0.99937	34.5404	34.4832	-0.0289965	0.917435	0.977678	-0.20413	13.0583	14.085	1.02667	19.67	8.5	0.31	0.92	1.85	chr19:1089962-1090085	124	UTR/nc	-1	34.5404	34.4832	0.00239217	0.99825	0	0	0	1	34.5404	34.4832	0.00239113	0	0	0	0	NA	NA
POLR2K	5440	0.397709	0.246766	0.896046	465.661	353.466	398.107	533.215	387.376	344.445	328.577	0.580228	0.049	0.258583	40.3169	26.9663	0.355734	0.239446	0.601937	-0.171347	10.94	13.25	2.31	22.45	4.05	2.89	2.13	1.91	chr8:101164145-101165521	1377	Upon insertion	1	36.96	26.9663	0.454806	0.13845	3.35695	0	Inf	0.22685	36.96	26.9663	0.454807	3.35695	0	Inf	0	10.4875	14.5911
POLR3C	10623	-0.105839	0.787642	1	296.216	318.764	303.134	289.297	354.338	316.923	285.03	0	1	1	0	0	-0.0916311	0.764438	0.925971	-0.319786	17.06	31.25	14.19	31.25	NA	15.56	NA	12.82	chr1:145597575-145598243	669	Upon insertion	-1	0	0	0	1	0	0	0	1	0	0	NA	0	0	NA	0	3.08501	3.46462
POLR3H	171568	0.657588	0.048507	0.62483	590.819	374.542	563.335	618.302	405.547	358.623	359.455	1.00241	0.03845	0.224021	11.2008	5.59105	0.638609	0.0218553	0.228839	-0.234691	13.8983	21.325	7.42667	25	17.65	9.52	10.2	2.56	chr22:41926893-41928097	1205	Upon insertion	1	7.8764	5.59105	0.494418	0.3374	2.32461	0	Inf	0.15745	8.87615	5.59105	0.666814	2.32461	0	Inf	0	NA	NA
PPIL4	85313	-0.381323	0.300689	0.944093	313.675	408.573	372.087	255.262	438.586	424.51	362.622	0.279777	0.3714	0.687665	12.1551	10.0123	-0.353244	0.23875	0.601937	NA	NA	NA	4.10333	NA	NA	0	4.62	7.69	chr6:149833439-149838489	5051	Upon insertion	NA	6.42871	10.0123	-0.639178	0.0589	0	0	0	1	6.42871	10.0123	-0.639172	0	0	0	0	3.87027	2.70566
PPME1	51400	0.750369	0.0250519	0.517031	479.002	284.743	511.295	446.709	310.562	276.056	267.612	0.768032	0.05715	0.280778	10.8246	6.35642	0.758021	0.0100412	0.154017	NA	NA	NA	1.725	NA	NA	NA	3.45	0	chr11:73914867-73915397	531	Upon insertion	NA	7.73202	5.82027	0.40976	0.40835	3.09262	0	Inf	0.15875	7.73202	5.82027	0.409759	3.09262	0	Inf	0	3.58525	0
PPP2R2A	5520	0.654646	0.0420535	0.60808	1032.81	656.075	1030.4	1035.23	711.979	635.514	620.733	0.922216	0.0014	0.0291841	20.8553	11.0053	0.649454	0.0161234	0.194745	-0.56977	31.3333	35.3	3.96667	31.95	38.65	2.05	5.33	4.52	chr8:26218668-26220199	1532	Upon insertion	1	3.21766	5.64111	-0.80997	0.27685	5.96581	0.366266	4.02576	0.25725	14.2408	10.1093	0.494344	5.96581	0.895989	2.73517	1	4.09045	5.63222
PPP2R2B	5521	0.215112	0.672073	1	127.278	109.648	149.616	104.941	111.505	56.7125	160.726	0.201441	0.59235	0.828555	3.6958	3.21417	0.219001	0.63356	0.875603	NA	NA	NA	NA	NA	NA	NA	NA	NA	chr5:146017979-146030109	12131	Upon insertion	NA	2.73795	1.5047	0.863622	0.2592	0	0	0	1	2.73795	2.77569	-0.019751	0	0	0	0	NA	NA
PPP2R2C	5522	Inf	0.729881	1	0.650502	0	1.301	0	0	0	0	Inf	1	1	0.0090028	0	NA	NA	NA	NA	NA	NA	NA	NA	NA	NA	NA	NA	chr4:6349738-6374249	24512	Upon insertion	NA	0.0090028	0	Inf	1	0	0	0	1	0.0090028	0	Inf	0	0	0	0	NA	NA
PPP2R2D	55844	0.488676	0.132486	0.766773	720.829	513.719	746.777	694.881	550.091	480.388	510.68	0.574782	0.0917	0.356647	10.1446	6.81094	0.479524	0.0847642	0.404794	NA	NA	NA	NA	NA	NA	NA	NA	NA	NA	NA	NA	NA	0.654556	3.34294	-2.35253	0.20565	5.72201	0.443026	3.69106	0.08085	1.31882	4.19471	-1.66932	5.72201	0.443026	3.69106	2	5.64604	6.56284
PPP5C	5536	0.728954	0.0245163	0.511684	792.501	478.149	887.285	697.717	425.37	429.514	579.562	0.79269	0.00705	0.0796204	20.5753	11.8774	0.708807	0.0161018	0.194745	-1.11598	51.9733	55.48	3.50667	71.43	39.53	2.44	1.41	6.67	chr19:46887136-46888060	925	Upon insertion	-1	9.21865	9.59956	-0.0584134	0.90575	8.99681	0.709261	3.66502	0.0042	9.21865	11.1682	-0.276767	8.99681	0.709261	3.66503	0	4.6223	8.38891
PPP6C	5537	0.17586	0.582135	1	1363.16	1206.73	1284.09	1442.23	1274.46	1198.47	1147.25	0.35084	0.19235	0.511773	23.6655	18.5567	0.156503	0.575538	0.848053	NA	NA	NA	NA	NA	NA	NA	NA	NA	chr9:127951227-127951840	614	Upon insertion	NA	22.8377	18.5567	0.299476	0.2767	0	0	0	1	23.6654	18.5567	0.350841	0	0	0	0	8.16354	9.12233
PQLC2	54896	0.617147	0.0817339	0.698832	242.373	158.017	270.609	214.137	156.933	180.146	136.973	0.638954	0.06195	0.292547	7.97137	5.11904	0.650445	0.0544821	0.337688	-0.908426	37.2417	57.535	20.2933	77.14	37.93	27.78	17.95	15.15	chr1:19653907-19655065	1159	Upon insertion	-1	2.61813	2.96633	-0.180141	0.80915	2.82643	0.152441	4.21266	0.2161	3.5394	3.75178	-0.0840707	4.43196	1.36726	1.69666	0	0	0
PQLC3	130814	-0.407176	0.229731	0.872504	464.145	615.497	447.546	480.744	535.223	596.315	714.951	-0.337947	0.22765	0.550155	18.2618	23.0821	-0.454624	0.107192	0.44484	-0.604158	33.4367	35.71	2.27333	35.71	NA	0	4.55	2.27	chr2:11300821-11304329	3509	Upon insertion	-1	8.72568	11.3219	-0.375781	0.38505	0	0	0	1	16.3827	20.229	-0.304249	0	0	0	0	3.71285	4.32909
PRIM1	5557	0.0304586	0.986289	1	122.283	119.729	71.5552	173.011	144.543	110.923	103.719	0.255088	0.53585	0.79566	6.27904	5.26143	-0.137876	0.767116	0.926823	NA	NA	NA	NA	NA	NA	NA	NA	NA	chr12:57135622-57136770	1149	Upon insertion	NA	5.10005	4.08202	0.321228	1	0.958362	0	Inf	0.15885	5.32068	5.26143	0.0161549	0.958362	0	Inf	0	0.89342	2.90332
PRMT1	3276	0.561225	0.0857538	0.709101	1377.69	933.696	1118.86	1636.52	998.588	915.74	886.761	NA	NA	NA	NA	NA	0.495333	0.0921572	0.421559	NA	NA	NA	NA	NA	NA	NA	NA	NA	chr19:50183187-50183396	210	UTR/nc	NA	50.9851	34.177	0.577052	1	0	0	0	1	56.2795	38.0652	0.564139	0	0	0	0	NA	NA
PROX1	5629	2.3648	0.634391	1	1.41812	0.275321	0	2.83625	0.825962	0	0	2.41304	1	1	0.0100146	0.00188035	1.62742	0.29899	0.660721	NA	NA	NA	NA	NA	NA	NA	NA	NA	chr1:214171604-214178507	6904	Upon insertion	NA	0.0100146	0.00188035	2.41304	1	0	0	0	1	0.0100146	0.00188035	2.41303	0	0	0	0	NA	NA
PSMC4	5704	0.357187	0.269624	0.923444	1192.61	931.054	1087.64	1297.58	1061.36	879.878	851.924	0.41647	0.1281	0.422006	38.2946	28.6924	0.3387	0.242601	0.604549	-0.328023	19.3983	24.015	4.61667	31.43	16.6	2.93	6.57	4.35	chr19:40486362-40486568	207	Upon insertion	1	30.0968	28.6924	0.068943	0.81765	8.19772	0	Inf	0.16105	30.0968	28.6924	0.0689415	8.19772	0	Inf	0	0	0
PTDSS1	9791	0.0193859	0.942897	1	1355.44	1337.35	1329.63	1381.25	1502.42	1214.31	1295.31	0.110443	0.68515	0.874939	33.5523	31.0796	0.00491131	0.986297	0.997865	0.00293647	-0.203333	0	0.203333	0	0	0	0	0.61	chr8:97343324-97345684	2361	Upon insertion	1	33.5523	31.0796	0.110443	0.68545	0	0	0	1	33.5523	31.0796	0.110444	0	0	0	0	14.0367	15.0102
PTEN	5728	0.0610506	0.801328	1	2218.54	2126.61	2617.62	1819.45	2138.42	2219.29	2022.13	0.139844	0.63015	0.848676	29.013	26.3327	0.0723148	0.804184	0.941879	NA	NA	NA	NA	NA	NA	NA	NA	NA	NA	NA	NA	NA	21.0371	18.6675	0.172407	1	0	0	0	1	21.0371	18.6675	0.172407	0	0	0	0	NA	NA
PUS10	150962	-0.435296	0.349581	0.983393	67.3341	91.0483	79.3613	55.3068	81.7702	89.2388	102.136	-0.219352	0.66535	0.865745	1.2858	1.49694	-0.445919	0.306262	0.667322	NA	NA	NA	NA	NA	NA	NA	NA	NA	chr2:61172244-61175177	2934	Upon insertion	NA	0.646767	0.646139	0.00140076	1	0	0	0	1	1.09158	1.22205	-0.162888	0	0	0	0	1.4735	0
PYROXD1	79912	0.105257	0.768468	1	285.509	265.42	273.211	297.806	227.14	262.712	306.408	0.226006	0.72725	0.894701	4.45444	3.80854	0.0561648	0.856475	0.96113	NA	NA	NA	NA	NA	NA	NA	NA	NA	NA	NA	NA	NA	4.45444	3.80854	0.226006	0.72725	0	0	0	1	4.45444	3.80854	0.226006	0	0	0	0	8.9572	8.88972
QPCT	25797	-0.580766	0.0861345	0.710473	869.814	1300.93	949.733	789.895	1442.13	1467.02	993.648	-0.475322	0.0815	0.337369	34.5599	48.0462	-0.509462	0.0732448	0.37989	0.00327382	-0.226667	0	0.226667	0	0	0	0.68	0	chr2:37587002-37594374	7373	Upon insertion	-1	34.5599	48.0462	-0.475322	0.0815	0	0	0	1	34.5599	48.0462	-0.475323	0	0	0	0	15.3267	12.8164
RAB41	347517	#NAME?	0.985762	1	0	0.834007	0	0	0	2.50202	0	NA	NA	NA	NA	NA	NA	NA	NA	NA	NA	NA	NA	NA	NA	NA	NA	NA	chrX:69504180-69504437	258	Upon insertion	NA	0	0.123827	#NAME?	1	0	0.123827	#NAME?	1	0	0	NA	0	0.123827	#NAME?	0	0	0
RAB6A	5870	0.0433052	0.859851	1	1488.41	1444.39	1667.89	1308.93	1485.08	1378.61	1469.49	0.361153	0.18845	0.508301	37.4297	29.1406	0.0398534	0.888503	0.969447	-0.439191	26.0833	26.7	0.616667	NA	26.7	1.28	0.57	0	chr11:73389008-73390698	1691	Upon insertion	-1	3.72972	8.93767	-1.26083	0.2758	0	0	0	1	21.5563	23.7037	-0.137004	0	0	0	0	11.0388	5.34178
RAB6B	51560	-0.985412	0.531893	1	23.646	46.8162	26.0201	21.2719	96.6376	20.8502	22.9608	-0.955651	1	1	0.249145	0.483206	-0.74153	0.291725	0.655503	NA	NA	NA	NA	NA	NA	NA	NA	NA	chr3:133547697-133553418	5722	Upon insertion	NA	0.249145	0.483206	-0.955651	1	0	0	0	1	0.249145	0.483206	-0.955653	0	0	0	0	0.0997152	0.11324
RABGGTA	5875	0.148968	0.611253	1	647.984	584.414	774.098	521.87	541.005	626.339	585.896	NA	NA	NA	NA	NA	0.150893	0.602357	0.859611	NA	NA	NA	8.14667	NA	NA	5.88	6.06	12.5	chr14:24734970-24735635	666	Upon insertion	NA	11.1655	13.5715	-0.281536	0.5297	4.83303	0	Inf	0.1585	11.1655	13.5715	-0.281532	7.50405	0.892705	3.07141	2	9.12269	0
RABL2A	11159	-0.1401	0.793658	1	96.776	106.645	118.391	75.1606	120.59	105.919	93.4266	-0.188672	0.5851	0.825191	3.90991	4.45619	-0.108758	0.783103	0.934762	NA	NA	NA	NA	NA	NA	NA	NA	NA	NA	NA	NA	NA	0.889891	0.807004	0.141053	0.91625	0.572584	0	Inf	0.16695	0	0.468834	#NAME?	1.62555	0.324668	2.32389	0	0	1.2901
RABL2B	11158	-0.148703	0.696684	1	366.34	406.115	415.02	317.66	344.426	402.826	471.092	-0.123383	0.6843	0.874757	10.3351	11.2579	-0.165601	0.590112	0.85362	NA	NA	NA	NA	NA	NA	NA	NA	NA	NA	NA	NA	NA	1.4589	3.34889	-1.1988	0.31725	2.35896	0	Inf	0.15435	6.03313	7.09408	-0.233709	2.35896	0	Inf	1	NA	NA
RAF1	5894	0.532353	0.129937	0.763023	4589.18	3173.08	5699.7	3478.66	2918.12	3849.78	2751.34	0.643199	0.06725	0.305087	89.5916	57.3647	0.561835	0.0835824	0.40329	-1.44007	23.49	86.29	62.8	86.29	NA	NA	62.8	NA	chr3:12627299-12629089	1791	Upon insertion	-1	20.3426	26.4595	-0.379283	0.5956	28.3121	12.7678	1.14891	0.0703	20.3426	26.4595	-0.379282	55.0649	29.0078	0.924691	2	NA	NA
RALGAPA1	253959	0.298353	0.506403	1	84.1237	68.4077	100.177	68.07	51.2096	55.0445	98.9689	-0.388086	0.21615	0.539388	3.81583	4.9936	0.299929	0.522027	0.819317	NA	NA	NA	NA	NA	NA	NA	NA	NA	NA	NA	NA	NA	0.429307	0.48537	-0.177073	1	0	0	0	1	0.429307	0.866291	-1.01284	0	0	0	0	1.1449	0.740219
RALGAPA1P	NA	#NAME?	0.649856	1	0	1.59759	0	0	0	0.834007	3.95876	NA	NA	NA	NA	NA	-4.166	0.0522696	0.333006	NA	NA	NA	NA	NA	NA	NA	NA	NA	NA	NA	NA	NA	2.34421	2.17318	0.109299	0.84625	0	0	0	1	0	0	NA	0	0	0	0	NA	NA
RALGAPA2	57186	-0.280405	0.529129	1	696.433	845.842	910.703	482.162	745.018	1046.68	745.83	0.159419	0.6074	0.837075	9.00556	8.06345	-0.263363	0.378844	0.724317	NA	NA	NA	2.33	NA	NA	NA	2.33	NA	chr20:20392793-20453472	60680	UTR/nc	NA	6.8149	4.93367	0.46603	0.3429	0	0	0	1	0.889225	2.35908	-1.4076	0	0	0	0	2.62298	1.41846
RANBP17	64901	1.77873	0.200291	0.83931	7.50688	2.1878	6.50502	8.50875	2.47789	2.50202	1.5835	1.92138	1	1	0.105264	0.02779	1.72256	0.0397157	0.29959	NA	NA	NA	NA	NA	NA	NA	NA	NA	chr5:170598291-170610170	11880	Upon insertion	NA	0.105264	0.02779	1.92138	1	0	0	0	1	0.105264	0.02779	1.92137	0	0	0	0	0.0433825	0.0469597
RAPGEF3	10411	0.113043	0.874962	1	50.5445	46.7352	58.5452	42.5437	31.3866	22.5182	86.3009	0.130599	1	1	0.456903	0.41736	0.224014	0.690347	0.900891	NA	NA	NA	NA	NA	NA	NA	NA	NA	chr12:48141646-48141856	211	Upon insertion	NA	0.150232	0.240289	-0.67758	1	0	0	0	1	0.306672	0.17707	0.792373	0	0	0	0	0.207035	0
RAPGEF4	11069	-1.34686	0.928719	1	0.650502	1.65461	1.301	0	4.12981	0.834007	0	-1.15986	1	1	0.0119224	0.0266388	-0.813658	0.607037	0.861159	NA	NA	NA	NA	NA	NA	NA	NA	NA	chr2:173866073-173879191	13119	Upon insertion	NA	0	0.0230756	#NAME?	1	0	0	0	1	0.0119224	0.0266388	-1.15986	0	0	0	0	NA	NA
RAPGEF5	9771	-0.290902	0.891202	1	5.55538	6.79648	2.60201	8.50875	8.25962	5.00404	7.12576	-0.221685	1	1	0.0501703	0.0585033	-0.489091	0.550219	0.835488	NA	NA	NA	NA	NA	NA	NA	NA	NA	chr7:22202160-22206687	4528	Upon insertion	NA	0.0501703	0.0585033	-0.221685	1	0	0	0	1	0.0501703	0.0585033	-0.221684	0	0	0	0	0.011133	0.03795
RAPGEFL1	51195	-0.648496	0.199016	0.839067	124.331	194.893	167.83	80.8331	154.455	256.04	174.185	-0.704686	0.05685	0.280126	1.77927	2.89983	-0.636933	0.108814	0.448545	NA	NA	NA	NA	NA	NA	NA	NA	NA	chr17:38337947-38340465	2519	UTR/nc	NA	1.23953	1.91216	-0.62541	0.2601	0	0	0	1	1.23953	1.91216	-0.62541	0	0	0	0	0	0.596404
RASGRP1	10125	0.0896077	0.727998	1	1372.79	1290.12	1716.02	1029.56	1295.11	1212.65	1362.6	0.439405	0.12475	0.416965	23.8888	17.6165	0.0800398	0.790782	0.938076	NA	NA	NA	0	NA	NA	0	NA	NA	chr15:38811573-38818499	6927	Upon insertion	NA	15.8244	7.24115	1.12786	0.07875	0	0	0	1	1.64364	7.32526	-2.15599	0	0	0	0	8.59835	0
RASGRP2	10235	0.347719	0.248876	0.899776	6661.27	5234.59	7664.22	5658.32	5346.45	4712.14	5645.19	0.34816	0.3909	0.702199	179.685	141.158	0.337167	0.332314	0.687161	-1.59403	60.1033	70.23	10.1267	73.91	66.55	8.34	11.7	10.34	chr11:64508974-64509481	508	UTR/nc	-1	29.3757	62.6432	-1.09253	0.1832	46.1456	0	Inf	0.0353	53.37	44.5962	0.259109	91.1171	15.8728	2.52116	1	0	0
RASGRP3	25780	0.123123	0.710942	1	129.646	119.041	160.024	99.2687	125.546	132.607	98.9689	0.272188	0.4637	0.751022	1.76766	1.46374	0.167396	0.651321	0.884171	NA	NA	NA	NA	NA	NA	NA	NA	NA	chr2:33741712-33745018	3307	Upon insertion	NA	1.57878	1.1437	0.465101	0.28665	0	0	0	1	1.57878	1.31533	0.263384	0	0	0	0	NA	NA
RASSF6	166824	-0.779566	0.748951	1	2.71913	4.66769	2.60201	2.83625	4.95577	6.67206	2.37525	-0.563116	1	1	0.0313636	0.0463384	-0.602896	0.516165	0.815283	NA	NA	NA	NA	NA	NA	NA	NA	NA	chr4:74447586-74447905	320	Upon insertion	NA	0.0313636	0.0256683	0.289102	1	0	0	0	1	0	0.0206701	#NAME?	0	0	0	0	0.0115802	0
RBM8A	9939	0.226263	0.489202	1	1950.12	1667.05	1649.67	2250.56	1817.12	1648.83	1535.21	Inf	0.1075	0.387156	37.9759	0	0.183032	0.537261	0.827933	NA	NA	NA	NA	NA	NA	NA	NA	NA	NA	NA	NA	NA	37.9759	0	Inf	0.1075	0	0	0	1	37.9759	0	Inf	0	0	0	0	9.41412	12.689
RBP7	116362	0.643894	0.0631347	0.666575	400.402	256.251	335.659	465.145	241.181	317.757	209.814	0.59637	0.05545	0.275971	44.9124	29.7058	0.634701	0.0604717	0.354659	0	0	0	0	0	0	0	0	0	chr1:10068333-10075839	7507	Upon insertion	1	42.0263	27.579	0.607722	1	0	0	0	1	42.0263	27.579	0.607722	0	0	0	0	13.6496	19.1649
RCL1	10171	0.607305	0.104601	0.732723	197.963	129.947	186.044	209.882	151.151	116.761	121.93	1.01028	0.00545	0.0690041	7.36517	3.65643	0.589537	0.101767	0.438334	NA	NA	NA	NA	NA	NA	NA	NA	NA	chr9:4834266-4841231	6966	Upon insertion	NA	3.00113	3.3242	-0.147501	0.7492	0	0	0	1	7.36517	3.65644	1.01028	0	0	0	0	2.1022	2.59798
RFC5	5985	-0.0263506	0.933263	1	169.165	172.283	132.702	205.628	161.063	177.644	178.144	-0.00849426	0.98875	0.996246	4.95009	4.97932	-0.121762	0.737547	0.916232	NA	NA	NA	0	NA	NA	0	NA	NA	chr12:118464824-118465757	934	Upon insertion	NA	4.17549	3.75074	0.154771	1	0	0	0	1	4.17549	3.75074	0.15477	0	0	0	0	0	2.62936
RFX5	5993	-0.166636	0.627708	1	1081.6	1214.03	1127.97	1035.23	1097.7	1291.04	1253.34	-0.107579	0.6992	0.881145	17.1668	18.4958	-0.180861	0.523826	0.820834	-0.546626	31.065	32.565	1.5	38.46	26.67	0	1.64	2.86	chr1:151316755-151316892	138	Upon insertion	-1	14.0959	15.0042	-0.0900891	0.7683	0	0	0	1	15.8939	16.9923	-0.0964069	0	0	0	0	0	0
RGS6	9628	0.714098	0.451116	1	55.4557	33.805	75.4583	35.4531	71.0327	5.83805	24.5443	0.758508	0.198	0.518689	1.32387	0.782551	0.768609	0.293676	0.657181	NA	NA	NA	NA	NA	NA	NA	NA	NA	NA	NA	NA	NA	0	0.35068	#NAME?	1	0	0	0	1	1.32387	0.721405	0.875883	0	0	0	0	NA	NA
RHBDD2	57414	0.339685	0.299695	0.943356	686.58	542.545	657.007	716.153	564.958	565.457	497.22	0.329305	0.27145	0.5935	23.4148	18.6363	0.333764	0.235643	0.601937	-1.30295	52.7067	64.08	11.3733	73.77	54.39	12.38	13.27	8.47	chr7:75511555-75513015	1461	Upon insertion	-1	11.3391	9.44566	0.263578	0.6527	6.7497	1.65987	2.02376	0.02935	14.3773	14.5887	-0.0210615	9.03755	1.94175	2.21857	0	4.71056	8.0497
RINT1	60561	0.508423	0.135314	0.766995	407.108	286.193	407.214	407.002	289.913	269.384	299.282	0.921727	0.0032	0.0499715	11.3816	6.00809	0.483038	0.105918	0.441706	NA	NA	NA	NA	NA	NA	NA	NA	NA	chr7:105187781-105189000	1220	Upon insertion	NA	4.18879	4.86289	-0.215282	0.61015	0	0	0	1	4.18879	4.86289	-0.21528	0	0	0	0	3.35455	3.72078
RNF121	55298	0.718981	0.0369265	0.584077	330.575	200.833	374.689	286.461	223.836	175.976	202.688	0.962589	0.0028	0.0458659	9.23037	4.73643	0.717641	0.0261529	0.248122	-0.628115	34.9967	35.85	0.853333	35.85	NA	0	0	2.56	chr11:71706598-71707240	643	Upon insertion	1	0	2.36381	#NAME?	0.16455	1.62014	0	Inf	0.15625	0	2.80722	#NAME?	3.77945	0.544624	2.79484	2	0	0
RNF123	63891	1.01091	0.0328075	0.561693	1848.03	917.056	2421.17	1274.89	868.086	959.108	923.974	0.617432	0.08225	0.338901	27.6776	18.0411	1.00014	0.00094537	0.0372818	-1.4801	60.67	66.1	5.43	66.1	NA	NA	8	2.86	chr3:49736539-49736900	362	Upon insertion	-1	11.7837	5.89246	0.99985	0.0909	9.19558	0	Inf	0.15425	11.7837	5.89246	0.999851	10.2369	0.579433	4.14299	0	0	0
RNF144A-AS1	386597	0.733232	0.38818	1	17.9671	10.8082	10.408	25.5262	4.95577	10.8421	16.6268	Inf	1	1	0.332571	0	0.485408	0.455528	0.779051	NA	NA	NA	NA	NA	NA	NA	NA	NA	NA	NA	NA	NA	0.332571	0	Inf	1	0	0	0	1	0.332571	0	Inf	0	0	NA	0	1.54997	0
RNF175	285533	0.380378	0.448232	1	49.4777	38.0106	50.7392	48.2162	47.0798	40.0323	26.9195	0.0325107	0.9616	0.987424	0.863021	0.843791	0.464084	0.35469	0.703896	NA	NA	NA	NA	NA	NA	NA	NA	NA	chr4:154633729-154636680	2952	Upon insertion	NA	0.863021	0.843791	0.0325107	0.94605	0	0	0	1	0.863021	0.843791	0.03251	0	0	0	0	0.655206	0.752948
RNF220	55182	0.580228	0.0675269	0.680218	1808.47	1209.61	1771.97	1844.98	1280.24	1145.93	1202.67	0.552563	0.05935	0.286434	55.9909	38.175	0.55996	0.0451443	0.314619	-0.418574	24.69	26.65	1.96	38.01	15.29	2.33	1.89	1.66	chr1:45110467-45110666	200	Upon insertion	1	28.5206	22.6597	0.331876	0.4372	0	0	0	1	0	0	NA	0	0	0	0	0	8.90628
RNPC3	55599	-0.508647	0.320563	0.962277	247.369	351.936	206.86	287.879	228.791	492.898	334.119	NA	NA	NA	NA	NA	-0.559849	0.145294	0.505695	-0.354101	21.4233	22.99	1.56667	39.39	6.59	1.41	2.22	1.07	chr1:104093696-104094342	647	UTR/nc	-1	2.92742	4.93728	-0.754085	0.2622	2.01149	1.36203	0.562503	0.5139	5.76489	3.41091	0.757136	3.18151	1.36203	1.22395	1	3.62127	4.77924
RPF1	80135	0.745231	0.0222345	0.49393	973.37	580.686	885.984	1060.76	674.811	546.275	520.972	1.06405	0.02865	0.188322	39.2134	18.7553	0.731383	0.0111959	0.161394	NA	NA	NA	1.52333	NA	NA	2.13	0	2.44	chr1:84956156-84961055	4900	Upon insertion	NA	29.8156	18.7553	0.66877	0.1717	0	0	0	1	29.8156	18.7553	0.668769	0	0	0	0	10.0443	14.2405
RPL4	6124	0.0240472	0.924671	1	30027.7	29531.4	29418.3	30637.2	38889.6	25080.3	24624.3	0.108286	0.8153	0.932294	1403.23	1301.76	0.0500233	0.917534	0.977696	NA	NA	NA	NA	NA	NA	NA	NA	NA	NA	NA	NA	NA	1403.23	1301.76	0.108286	0.8153	0	0	0	1	1403.23	1301.76	0.108288	0	0	0	0	459.509	487.894
RPP30	10556	0.450739	0.187102	0.826483	425.186	311.095	399.408	450.963	346.904	275.222	311.158	0.535821	0.0894	0.352932	10.7106	7.38782	0.4184	0.16882	0.536105	-1.01393	48.86	52.07	3.21	64.07	40.07	2.87	6.76	0	chr10:92655675-92656069	395	Upon insertion	-1	6.18561	5.62714	0.136514	1	3.34351	0	Inf	0.1602	6.40758	6.02314	0.0892645	3.34351	0	Inf	0	1.31696	2.75098
RPS6KA5	9252	-0.736544	0.0625158	0.665652	122.549	204.189	144.411	100.687	166.844	249.368	196.354	-0.640116	0.07025	0.311619	2.16899	3.38028	-0.724293	0.0539165	0.336108	NA	NA	NA	NA	NA	NA	NA	NA	NA	NA	NA	NA	NA	2.05315	1.88395	0.124084	0.7688	0	0	0	1	2.16899	3.02343	-0.479163	0	0	0	0	1.0709	0.699512
RPS7	6201	0.644171	0.0581731	0.654069	15759.9	10084.1	13352.2	18167.6	13477.2	8289.2	8485.99	0.645306	0.0798	0.33301	1659.77	1061.19	0.627661	0.151253	0.513889	NA	NA	NA	NA	NA	NA	NA	NA	NA	NA	NA	NA	NA	1659.77	1061.19	0.645306	0.0798	0	0	0	1	1659.77	1061.19	0.6453	0	0	0	0	370.007	513.14
RSF1	51773	-0.527781	0.140357	0.776718	313.018	451.281	355.174	270.862	417.111	486.226	450.506	-0.402032	0.18165	0.499835	3.77069	4.98247	-0.525783	0.0782785	0.391662	NA	NA	NA	NA	NA	NA	NA	NA	NA	chr11:77436745-77451775	15031	Upon insertion	NA	2.35914	2.49634	-0.0815549	0.81065	0	0	0	1	3.77069	4.98247	-0.402033	0	0	0	0	1.86825	1.50703
RSG1	79363	-0.100507	0.933337	1	39.4337	42.2789	53.3412	25.5262	50.3837	40.0323	36.4206	0.152455	0.7086	0.88537	1.88795	1.69863	-0.0750914	0.881656	0.965894	NA	NA	NA	NA	NA	NA	NA	NA	NA	NA	NA	NA	NA	1.0858	0.766816	0.501804	0.43395	0.802155	0.0438088	4.19459	0.18685	1.0858	1.24718	-0.19991	0.802155	0.0438088	4.19459	0	0.730983	0.427936
RTTN	25914	-0.424099	0.296377	0.942431	107.347	144.031	104.08	110.614	166.018	125.935	140.14	-0.274439	0.46605	0.753076	0.962966	1.16473	-0.441751	0.246821	0.608818	NA	NA	NA	NA	NA	NA	NA	NA	NA	chr18:67727279-67733064	5786	Upon insertion	NA	0.962966	1.07079	-0.153114	0.69335	0	0	0	1	0.962966	1.07079	-0.153119	0	0	0	0	0.401235	0.426082
SACM1L	22908	0.140431	0.626796	1	1479.93	1342.66	1745.95	1213.91	1181.95	1291.04	1555	0.253984	0.35	0.666484	28.6205	24.0005	0.125849	0.677946	0.895828	-0.747277	38.885	42.7	3.815	42.7	NA	NA	7.63	0	chr3:45755572-45760991	5420	Upon insertion	-1	22.2822	18.6425	0.257301	0.5673	0	0	0	1	22.2822	18.6425	0.257296	0	0	0	0	11.8162	8.856
SAMD3	154075	0.551114	0.288689	0.935257	1040.37	710.048	878.178	1202.57	683.897	369.465	1076.78	0.655779	0.02135	0.158561	34.9892	22.2088	0.474635	0.141864	0.504344	0.0136063	-0.926667	1.28	2.20667	2.56	0	0.81	4.92	0.89	chr6:130467327-130475969	8643	Upon insertion	1	11.2546	10.724	0.069679	0.8924	0	0	0	1	23.3122	10.724	1.12024	0	0	0	0	0	0
SBNO1	55206	0.122085	0.665405	1	1118.07	1027.35	1310.11	926.035	1003.54	1065.86	1012.65	0.297474	0.2999	0.621583	6.67197	5.42882	0.126591	0.652735	0.88507	NA	NA	NA	3.23	NA	NA	NA	3.23	NA	chr12:123805155-123805245	91	Upon insertion	NA	1.91834	2.16967	-0.177619	1	1.02021	0	Inf	0.163	4.99178	3.41282	0.54859	1.02021	0	Inf	0	2.60436	2.3089
SBNO2	22904	0.354726	0.47003	1	4735.84	3703.51	6568.77	2902.9	3099.84	4823.9	3186.8	0.487933	0.18785	0.507366	61.3342	43.7341	0.355199	0.322303	0.678553	NA	NA	NA	7.14	NA	NA	7.14	NA	NA	chr19:1120023-1122137	2115	Upon insertion	NA	17.183	21.2268	-0.304907	0.55665	18.3209	5.2927	1.79141	0.0544	27.7623	36.1766	-0.38193	18.3209	5.2927	1.79141	2	0	0
SCN10A	6336	NA	NA	NA	0	0	0	0	0	0	0	0	1	1	0	0	NA	NA	NA	NA	NA	NA	NA	NA	NA	NA	NA	NA	NA	NA	NA	NA	0	0	0	1	0	0	0	1	0	0	NA	0	0	0	0	NA	NA
SCN2A	6326	0.315431	0.995337	1	1.35956	1.09256	1.301	1.41812	1.65192	0.834007	0.791751	0.216744	1	1	0.0102837	0.00884918	0.323515	0.801822	0.940876	NA	NA	NA	NA	NA	NA	NA	NA	NA	chr2:166153646-166164357	10712	Upon insertion	NA	0.00230515	0.00442927	-0.942208	1	0	0	0	1	0.00797856	0.00441991	0.852111	0	0	0	0	0.00186879	0
SCN3A	6328	-1.75621	0.0244546	0.511684	8.09883	27.3586	9.10703	7.09062	26.4308	20.0162	35.6288	-1.56635	1	1	0.0616541	0.182592	-1.77685	0.00694994	0.125739	NA	NA	NA	NA	NA	NA	NA	NA	NA	chr2:165986807-165987753	947	Upon insertion	NA	0	0.0970277	#NAME?	1	0	0	0	1	0.0616541	0.0855642	-0.47281	0	0	0	0	NA	NA
SCN4A	6329	-0.572645	0.732923	1	5.32114	7.91385	7.80603	2.83625	6.6077	10.0081	7.12576	-0.770583	1	1	0.0316338	0.053966	-0.521309	0.497762	0.803236	NA	NA	NA	NA	NA	NA	NA	NA	NA	chr17:62049586-62049711	126	Upon insertion	NA	0.0316338	0.053966	-0.770583	1	0	0	0	1	0.0316338	0.053966	-0.770584	0	0	0	0	0.0240441	0
SCN5A	6331	0.0804246	1	1	2.01007	1.90108	2.60201	1.41812	0.825962	2.50202	2.37525	0.0890979	1	1	0.0128926	0.0121205	0.0673071	0.950912	0.988631	NA	NA	NA	NA	NA	NA	NA	NA	NA	chr3:38663981-38671801	7821	Upon insertion	NA	0.0128926	0.0121205	0.0890979	1	0	0	0	1	0	0	NA	0	0	0	0	0	0
SCN7A	6332	#NAME?	1	1	0	0.54192	0	0	0	0.834007	0.791751	#NAME?	1	1	0	0.00491666	-2.55978	0.240348	0.601937	NA	NA	NA	NA	NA	NA	NA	NA	NA	chr2:167330399-167330735	337	Upon insertion	NA	0	0.00477945	#NAME?	1	0	0	0	1	0	0.00491666	#NAME?	0	0	0	0	0	0
SCN8A	6334	-0.714584	0.651511	1	12.2361	20.0795	11.709	12.7631	7.43366	10.8421	41.9628	-0.631673	1	1	0.0636262	0.0985799	-0.61196	0.378393	0.724315	NA	NA	NA	NA	NA	NA	NA	NA	NA	chr12:52078077-52080151	2075	Upon insertion	NA	0.0636262	0.0985799	-0.631673	1	0	0	0	1	0.0636262	0.0985799	-0.631673	0	0	0	0	0	0
SCN9A	6335	-0.704151	0.452829	1	12.0604	19.6486	15.6121	8.50875	9.08558	30.8583	19.002	-0.479875	1	1	0.0866273	0.120812	-0.681619	0.333243	0.687679	NA	NA	NA	NA	NA	NA	NA	NA	NA	chr2:167163110-167163465	356	Upon insertion	NA	0.0866273	0.120812	-0.479875	1	0	0	0	1	0.0866273	0.120812	-0.47987	0	0	0	0	0	0.0212322
SEC22C	9117	-0.345581	0.319752	0.962076	373.002	473.96	377.291	368.712	441.064	418.672	562.143	0.72207	0.50975	0.781863	8.85755	5.36969	-0.383394	0.184592	0.554885	NA	NA	NA	0	NA	NA	0	NA	0	chr3:42597488-42599069	1582	Upon insertion	NA	1.90657	3.19177	-0.743381	0.43005	0	0	0	1	8.85755	5.36968	0.722072	0	0	0	0	0	0
SELM	140606	0.453258	0.265497	0.920777	128.385	93.7711	109.284	147.485	122.242	76.7287	82.3421	0.463141	0.22675	0.549447	15.1101	10.9609	0.425116	0.315205	0.671433	NA	NA	NA	NA	NA	NA	NA	NA	NA	NA	NA	NA	NA	10.3352	9.84957	0.0694402	0.87815	4.77481	1.11135	2.10313	0.0247	10.3352	9.84957	0.0694337	4.77481	1.11135	2.10313	0	3.34437	6.44185
SETD1A	9739	-0.115077	0.780601	1	745.956	807.895	928.917	562.995	779.708	787.303	856.675	NA	NA	NA	NA	NA	-0.123931	0.675249	0.894978	-1.07153	47.8283	56.585	8.75667	58.33	54.84	6.25	6.98	13.04	chr16:30991516-30991805	290	Upon insertion	-1	4.68875	6.1912	-0.401015	0.243	1.31869	0.559441	1.23705	0.1009	0.422368	0.566714	-0.42412	1.31869	0.559441	1.23705	2	0	2.4326
SETD1B	23067	-0.19522	0.587632	1	1601.84	1833.94	1904.67	1299	1545.37	2173.42	1783.02	-0.242602	0.57125	0.818774	11.6441	13.7764	-0.187625	0.53105	0.824833	NA	NA	NA	19.48	NA	NA	NA	NA	19.48	chr12:122261656-122263105	1450	Upon insertion	NA	0	11.113	#NAME?	0.1096	6.1278	2.66347	1.20206	0.1429	5.51631	0	Inf	6.1278	2.66347	1.20206	1	0	1.97427
SFI1	9814	0.0099986	0.931992	1	1234.98	1226.45	1516.97	952.979	1053.1	1125.08	1501.16	0.0996554	0.84495	0.944061	17.767	16.5812	-0.00490616	0.987745	0.997865	-1.24694	50.87	62.96	12.09	62.96	NA	10.53	11.11	14.63	chr22:31971379-31974367	2989	Upon insertion	-1	2.43983	6.71683	-1.461	0.2944	0	0	0	1	8.70133	2.44064	1.83398	0	0	0	0	9.66914	3.19885
SGIP1	84251	1.11126	0.342969	0.981191	8.74933	4.04999	10.408	7.09062	6.6077	0	5.54226	1.50582	1	1	0.161099	0.0567277	1.06629	0.248353	0.610102	NA	NA	NA	NA	NA	NA	NA	NA	NA	chr1:67108548-67109226	679	Upon insertion	NA	0.161099	0.0567277	1.50582	1	0	0	0	1	0.161099	0.0567277	1.50582	0	0	0	0	0.0494687	0.0454278
SLC12A4	6560	-0.218043	0.717769	1	521.036	606.046	711.649	330.423	434.456	759.781	623.9	NA	NA	NA	NA	NA	-0.239724	0.497335	0.802991	-0.993649	48.1433	51.43	3.28667	67.57	35.29	1.82	5.26	2.78	chr16:67978835-67978989	155	Upon insertion	-1	1.98308	3.91758	-0.982217	0.1545	0	0	0	1	1.56714	1.48497	0.0776994	0	0	0	0	NA	NA
SLC12A5	57468	0.263475	1	1	0.650502	0.54192	1.301	0	0	0.834007	0.791751	0.213028	1	1	0.00555122	0.00478917	0.267942	0.86663	0.961398	NA	NA	NA	NA	NA	NA	NA	NA	NA	chr20:44672371-44672514	144	No	NA	0.00280518	0.00325209	-0.213276	1	0	0	0	1	0.00555122	0.00478917	0.213029	0	0	0	0	NA	NA
SLC12A6	9990	-0.545627	0.199032	0.839067	1762.7	2572.93	2395.15	1130.24	2192.93	3114.18	2411.67	-0.395509	0.29555	0.616962	15.3418	20.1807	-0.554449	0.0969406	0.428489	-0.550099	28.255	39.13	10.875	39.13	NA	NA	10.64	11.11	chr15:34542557-34542831	275	Upon insertion	-1	0	7.98855	#NAME?	0.14245	4.22538	0	Inf	0.12805	8.63044	17.0568	-0.982839	6.71139	3.12397	1.10323	2	NA	NA
SLC12A7	10723	0.125019	0.817907	1	1740.29	1595.83	1632.76	1847.82	800.357	1544.58	2442.55	0.710388	0.08875	0.351715	31.2316	19.0874	0.0962206	0.780289	0.933176	-1.79578	63.8033	74.19	10.3867	74.19	NA	11.11	11.54	8.51	chr5:1078874-1079512	639	Upon insertion	-1	0	9.75402	#NAME?	0.11005	6.70133	0	Inf	0.1487	0	9.75402	#NAME?	12.6275	2.37865	2.40835	2	0	6.91594
SLC20A1	6574	0.294153	0.348365	0.982799	1754.13	1430.58	1813.6	1694.66	1364.49	1346.92	1580.34	0.353843	0.1923	0.511773	35.4423	27.7335	0.267927	0.3372	0.689773	-0.0856598	5.49333	10.2	4.70667	10.2	NA	0	7.14	6.98	chr2:113405316-113410278	4963	Upon insertion	1	26.0553	17.954	0.537277	0.16295	0	0	0	1	26.0553	17.954	0.537272	0	0	0	0	12.7911	13.7109
SLC25A14	9016	0.0261582	0.962872	1	76.2527	74.8826	70.2542	82.2512	75.1625	75.0607	74.4246	-0.0235876	0.95715	0.985173	4.36157	4.43347	-0.00861594	0.984042	0.997583	NA	NA	NA	4.35667	NA	NA	2.7	7.14	3.23	chrX:129505619-129506882	1264	Upon insertion	NA	0.638374	1.8815	-1.55941	0.1713	0	0	0	1	2.36391	1.47624	0.679247	0	0	0	0	0	0
SLC25A20	788	0.102807	0.745549	1	575.048	535.496	724.659	425.437	398.94	658.866	548.684	0.0930488	0.7499	0.905768	17.8649	16.7491	0.0986898	0.761147	0.924586	0.0174477	-1.18833	1.145	2.33333	2.29	0	0	2.74	4.26	chr3:48897061-48899974	2914	Upon insertion	1	15.7407	13.8223	0.187496	0.56995	0	0	0	1	15.7407	13.8223	0.187502	0	0	0	0	8.99893	6.07762
SLC25A30	253512	0.242577	0.467157	1	318.573	269.269	357.776	279.37	257.7	246.866	303.241	0.446205	0.2247	0.547077	5.96424	4.37758	0.226312	0.471727	0.787082	NA	NA	NA	NA	NA	NA	NA	NA	NA	chr13:45970151-45971392	1242	Upon insertion	NA	3.45802	3.62149	-0.0666369	0.9047	0	0	0	1	5.69869	4.25608	0.421104	0	0	0	0	2.66629	2.16135
SLC30A5	64924	0.525079	0.0985806	0.726504	772.062	536.522	900.295	643.828	542.657	539.603	527.306	0.682931	0.0175	0.139158	13.3205	8.29735	0.530148	0.0595232	0.35225	-1.25005	55.14	60	4.86	60	NA	2.44	5	7.14	chr5:68409055-68410246	1192	Upon insertion	-1	8.79041	6.38097	0.462153	0.2723	2.19742	0	Inf	0.22325	8.79041	6.38097	0.462155	2.68534	0	Inf	0	5.12939	3.20485
SLC35B4	84912	0.101515	0.742587	1	228.725	213.184	274.512	182.938	185.015	220.178	234.358	0.32793	0.31945	0.638394	2.32915	1.85559	0.0920065	0.791033	0.938076	NA	NA	NA	NA	NA	NA	NA	NA	NA	chr7:133979832-133981142	1311	Upon insertion	NA	1.33089	1.60999	-0.27466	0.5759	0	0	0	1	1.33089	1.60999	-0.27466	0	0	0	0	1.06397	0.698056
SLC35E3	55508	-0.725756	0.110587	0.739347	58.1099	96.1003	63.7492	52.4706	70.2068	100.915	117.179	-0.818165	0.0742	0.320122	1.54708	2.72776	-0.748697	0.0966206	0.427724	NA	NA	NA	NA	NA	NA	NA	NA	NA	chr12:69153020-69158483	5464	Upon insertion	NA	0.797401	1.50267	-0.914155	1	0	0	0	1	1.54708	2.38834	-0.626457	0	0	0	0	0.689409	0.570444
SLC44A4	80736	Inf	0.288358	0.934726	1.95151	0	3.90301	0	0	0	0	Inf	1	1	0.0447967	0	NA	NA	NA	NA	NA	NA	NA	NA	NA	NA	NA	NA	NA	NA	NA	NA	0	0	0	1	0	0	0	1	0.0447967	0	Inf	0	0	0	0	NA	NA
SLC44A5	204962	-1.05611	0.364591	0.991104	5.85452	12.1734	11.709	0	8.25962	10.8421	17.4185	-0.685763	1	1	0.130886	0.210537	-1.11342	0.218013	0.595653	NA	NA	NA	NA	NA	NA	NA	NA	NA	chr1:75685030-75685484	455	Upon insertion	NA	0.130886	0.210537	-0.685763	1	0	0	0	1	0.130886	0.210537	-0.685763	0	0	0	0	0.0892653	0
SLC6A12	6539	0.644424	0.123756	0.754013	150.248	96.1212	111.886	188.611	118.113	94.2428	76.0081	0.70038	0.0681	0.30707	2.77227	1.70609	0.603655	0.163309	0.532116	NA	NA	NA	NA	NA	NA	NA	NA	NA	chr12:311016-311905	890	Upon insertion	NA	1.64334	1.03253	0.670449	0.26585	0	0	0	1	2.52401	1.3446	0.908542	0	0	0	0	0.864487	1.53919
SLC8B1	80024	0.63766	0.0419644	0.60808	1307.59	840.461	1510.47	1104.72	790.446	894.056	836.881	0.915924	0.0013	0.0278366	31.6137	16.7554	0.640259	0.0223847	0.231442	NA	NA	NA	NA	NA	NA	NA	NA	NA	NA	NA	NA	NA	10.1886	14.9323	-0.551476	0.33165	13.7205	0	Inf	0.1636	4.61237	0	Inf	13.7205	0	Inf	1	NA	NA
SLC9A6	10479	0.580113	0.0936921	0.721969	503.336	336.687	632.288	374.385	308.084	337.773	364.206	0.801302	0.0059	0.0720435	7.71676	4.42811	0.56903	0.0681801	0.369544	NA	NA	NA	NA	NA	NA	NA	NA	NA	chrX:135098918-135104744	5827	Upon insertion	NA	5.87901	2.24271	1.39033	0.02125	0	0	0	1	6.53618	4.11527	0.667459	0	0	0	0	3.76439	2.23862
SLC9A7	84679	-0.583117	0.134653	0.766995	141.466	211.928	165.228	117.704	181.712	211.004	243.068	-0.45257	0.19585	0.516363	0.878678	1.20245	-0.596478	0.104115	0.440707	NA	NA	NA	NA	NA	NA	NA	NA	NA	chrX:46508233-46510544	2312	Upon insertion	NA	0.439474	1.20245	-1.45213	0.0047	0	0	0	1	0.878678	1.20245	-0.45257	0	0	0	0	0	0.321259
SLC9A8	23315	-0.281704	0.496731	1	895.774	1088.93	1144.88	646.665	850.741	1305.22	1110.83	-0.220584	0.44065	0.737613	8.47282	9.87257	-0.287957	0.373154	0.719218	-1.8465	36.14	86.08	49.94	86.08	NA	41.07	58.84	49.91	chr20:48479605-48481275	1671	Upon insertion	-1	3.09809	2.66026	0.21981	0.778	3.09809	2.66026	0.21981	0.778	4.53224	4.64433	-0.035245	3.45092	2.8237	0.289393	0	0	0
SLC9A9	285195	1.00967	0.0207766	0.486091	585.281	290.685	749.379	421.183	274.219	329.433	268.404	1.58571	0.00055	0.0151766	16.8584	5.61655	1.02127	0.000643833	0.0297047	-2.73351	82.67	85.37	2.7	85.37	NA	NA	NA	2.7	chr3:143212607-143214176	1570	Upon insertion	-1	0	5.40577	#NAME?	0.16295	4.22163	0	Inf	0.15825	0	5.40577	#NAME?	5.7315	0	Inf	2	0	0
SMAP1	60682	0.655956	0.0419365	0.60808	812.173	515.45	875.576	748.77	527.79	522.923	495.636	0.759214	0.00715	0.0802755	16.6397	9.83102	0.660028	0.0165414	0.1973	-0.391478	22.445	28	5.555	NA	28	0	NA	11.11	chr6:71464769-71483052	18284	Upon insertion	1	13.1206	8.18956	0.679973	0.03565	0	0	0	1	16.1776	9.83103	0.71858	0	0	0	0	5.9149	6.63287
SMAP2	64744	-0.0140751	1	1	6773.81	6840.22	8062.32	5485.3	8059.74	6445.21	6015.73	0.240584	0.4805	0.762725	171.924	145.517	0.0142752	0.968199	0.992762	-0.676165	34.8867	41.65	6.76333	50.8	32.5	3.88	9.81	6.6	chr1:40874411-40875428	1018	Upon insertion	-1	35.3513	87.9736	-1.31531	0.0413	24.6765	0	Inf	0.0236	71.5275	118.484	-0.728116	39.8204	0	Inf	3	51.5276	52.7042
SMARCE1	6605	0.179246	0.588921	1	1632.18	1441.48	1388.17	1876.18	1527.2	1390.29	1406.94	0.157475	0.57835	0.82217	42.4832	38.0902	0.122729	0.673871	0.894613	NA	NA	NA	NA	NA	NA	NA	NA	NA	NA	NA	NA	NA	42.4832	32.7667	0.374664	0.18795	0	0	0	1	42.4832	32.7667	0.374662	0	0	0	0	15.3728	20.8881
SMC3	9126	-0.111014	0.745993	1	1183.72	1278.41	1174.81	1192.64	1410.74	1205.97	1218.51	0.0217941	0.9364	0.97723	17.987	17.7173	-0.11903	0.674153	0.894809	-0.523669	29.7967	31.91	2.11333	31.91	NA	1.12	3.3	1.92	chr10:112356309-112357896	1588	Upon insertion	-1	14.9055	17.5152	-0.232759	0.42955	3.08143	0.202084	3.93057	0.2573	14.9055	17.5152	-0.232763	3.08143	0.202084	3.93057	0	6.61751	6.90578
SMC5	23137	-0.354206	0.308222	0.951718	517.492	661.501	569.84	465.145	539.353	707.238	737.912	-0.161609	0.5683	0.817754	6.9446	7.76777	-0.370806	0.214246	0.590464	NA	NA	NA	NA	NA	NA	NA	NA	NA	chr9:72933880-72938398	4519	Upon insertion	NA	0.719595	3.23229	-2.1673	0.1975	0	0	0	1	2.99106	2.04502	0.548542	0	0	0	0	1.78912	2.20365
SMG5	23381	0.028916	0.887516	1	1986.21	1946.8	2202.6	1769.82	1874.11	2351.9	1614.38	NA	NA	NA	NA	NA	0.0750808	0.794612	0.938795	-0.0393191	2.67667	3.12	0.443333	3.12	NA	0	0	1.33	chr1:156236470-156237260	791	Upon insertion	1	22.0247	17.744	0.311793	0.4683	0	0	0	1	22.0247	17.744	0.311791	0	0	0	0	9.82328	10.2922
SMPD4	55627	0.727195	0.0218638	0.491978	1069.53	646.076	1222.94	916.108	631.035	672.21	634.985	0.708577	0.1389	0.439041	14.2036	8.6915	0.731796	0.0067628	0.12413	NA	NA	NA	NA	NA	NA	NA	NA	NA	NA	NA	NA	NA	8.52537	6.25619	0.446479	0.52645	0	0	0	1	13.2657	7.49254	0.824175	0	0	0	0	41.6693	0
SMS	6611	0.463011	0.165902	0.806392	810.191	587.77	651.803	968.579	636.817	590.477	536.016	0.534716	0.06965	0.310295	29.2378	20.1827	0.405252	0.179453	0.54879	NA	NA	NA	NA	NA	NA	NA	NA	NA	NA	NA	NA	NA	19.2168	20.1827	-0.0707515	0.85805	5.03758	0	Inf	0.1567	19.2168	20.1827	-0.0707511	10.021	0	Inf	0	7.09016	11.4623
SMYD2	56950	0.0667221	0.817979	1	270.813	258.574	316.144	225.482	270.09	228.518	277.113	0.0611564	0.85425	0.948208	10.2908	9.86373	0.0582759	0.857315	0.961398	0	0	0	0	0	NA	NA	0	NA	chr1:214504414-214505360	947	Upon insertion	1	7.43626	7.28206	0.0302306	1	1.68176	0.148673	3.49976	0.24455	7.43626	7.77295	-0.0638854	2.58568	1.66203	0.637592	0	0	2.74115
SMYD3	64754	0.675628	0.0958413	0.726454	132.112	82.71	120.993	143.231	104.071	61.7165	82.3421	0.969751	0.01055	0.102238	7.52553	3.84249	0.636011	0.125945	0.477087	NA	NA	NA	0	NA	NA	0	NA	NA	chr1:246021973-246027100	5128	Upon insertion	NA	5.47331	3.84249	0.510373	0.21855	0	0	0	1	5.47331	3.84249	0.510372	0	0	0	0	1.86035	0
SNRPE	6635	0.556451	0.194244	0.834506	727.414	494.622	521.703	933.126	591.389	425.344	467.133	0.959859	0.00115	0.0254809	44.0584	22.6507	0.442511	0.179861	0.54879	NA	NA	NA	NA	NA	NA	NA	NA	NA	NA	NA	NA	NA	29.0783	22.2382	0.386899	0.25615	7.35165	0.412514	4.15555	0.23805	29.0783	22.2382	0.386903	7.35165	0.412514	4.15555	0	7.62708	12.72
SPAG16	79582	-0.627024	0.234717	0.878715	39.076	60.348	45.5352	32.6169	84.2481	50.8744	45.9216	-0.556379	0.24515	0.565662	2.13783	3.14384	-0.553877	0.267119	0.631086	NA	NA	NA	NA	NA	NA	NA	NA	NA	chr2:214149344-214160787	11444	Upon insertion	NA	2.01766	3.14384	-0.639842	0.2091	0	0	0	1	2.01766	3.14384	-0.639845	0	0	0	0	NA	NA
SPAG17	200162	0.058535	0.968044	1	6.0302	5.79043	7.80603	4.25437	1.65192	13.3441	2.37525	0	1	1	0	0	0.31503	0.739701	0.91711	NA	NA	NA	NA	NA	NA	NA	NA	NA	chr1:118506562-118509231	2670	UTR/nc	NA	0	0	0	1	0	0	0	1	0	0	NA	0	0	0	0	NA	NA
SPC24	147841	1.34836	0.374429	0.997406	10.5188	4.13114	2.60201	18.4356	3.30385	7.50607	1.5835	1.3041	0.1042	0.381326	1.27669	0.517024	1.07421	0.337061	0.689691	NA	NA	NA	NA	NA	NA	NA	NA	NA	chr19:11258794-11259769	976	Upon insertion	NA	0.476002	0.275812	0.787283	1	0	0	0	1	1.27669	0.517024	1.3041	0	0	0	0	0.120814	0.646028
SPCS2	9789	0.110683	0.733202	1	1232.87	1141.82	1122.77	1342.96	1284.37	1097.55	1043.53	-0.0269126	0.95875	0.985834	68.4451	69.7339	0.0923118	0.751385	0.920014	NA	NA	NA	NA	NA	NA	NA	NA	NA	NA	NA	NA	NA	35.3053	44.3346	-0.328547	0.85405	3.42633	0	Inf	0.16105	13.9844	25.3993	-0.86097	3.42633	0	Inf	2	5.96487	5.11782
SPCS3	60559	-0.0901775	0.799381	1	1855.46	1975.14	1941.1	1769.82	1816.29	2045.82	2063.3	0.107373	0.7011	0.881145	30.6736	28.4736	-0.105987	0.709656	0.91008	NA	NA	NA	1.23667	NA	NA	0	1.82	1.89	chr4:177243395-177245331	1937	Upon insertion	NA	25.8322	25.4808	0.0197614	0.9486	4.84145	0	Inf	0.1635	25.8322	25.4808	0.0197599	4.84145	0	Inf	0	10.8686	10.3831
SPEG	10290	0.223077	0.602227	1	79.9801	68.5218	81.9633	77.9968	100.767	52.5425	52.2556	0.421012	0.41545	0.721575	1.15234	0.860684	0.283415	0.550097	0.835488	NA	NA	NA	NA	NA	NA	NA	NA	NA	chr2:220342828-220343865	1038	Upon insertion	NA	0.297355	0.527695	-0.827516	0.3576	0	0	0	1	0.442545	0	Inf	0	0	0	0	0	0
SPG11	80208	-0.50675	0.129704	0.763023	1332.83	1893.74	1516.97	1148.68	1594.93	1985.77	2100.52	-0.348502	0.3469	0.664649	10.476	13.3384	-0.519746	0.0818288	0.399124	NA	NA	NA	9.04333	NA	NA	3.45	4.76	18.92	chr15:44949495-44951276	1782	Upon insertion	NA	9.8043	12.7882	-0.383328	0.29905	0	0	0	1	9.8043	12.7882	-0.383327	0	0	0	0	NA	NA
SPO11	23626	NA	NA	NA	0	0	0	0	0	0	0	0	1	1	0	0	NA	NA	NA	NA	NA	NA	NA	NA	NA	NA	NA	NA	chr20:55910512-55910853	342	Upon insertion	NA	0	0	0	1	0	0	0	1	0	0	NA	0	0	0	0	NA	NA
SPTSSA	171546	-0.931684	0.00877759	0.365599	239.875	457.562	231.579	248.172	427.022	506.242	439.422	-0.789276	0.01055	0.102238	6.73524	11.6399	-0.946032	0.00223559	0.0653704	NA	NA	NA	NA	NA	NA	NA	NA	NA	NA	NA	NA	NA	6.73524	11.6399	-0.789276	0.01055	0	0	0	1	6.73524	11.6399	-0.789277	0	0	0	0	2.40391	2.58017
SRI	6717	0.567973	0.0810821	0.696374	1164.93	785.817	1009.58	1320.27	906.906	735.594	714.951	0.783564	0.02515	0.174757	92.5263	53.7513	0.535677	0.068862	0.37107	-0.697619	36.98	40.53	3.55	57.53	23.53	1.33	3.51	5.81	chr7:87839446-87840196	751	Upon insertion	-1	56.1734	42.7133	0.395203	0.47305	21.2277	0	Inf	0.1586	8.7378	10.0694	-0.204636	27.6151	0.968614	4.83339	0	12.4018	0
SRP68	6730	-0.0587275	0.881325	1	1130.79	1177.77	1185.22	1076.36	1304.19	1115.9	1113.2	0.135565	0.6249	0.846015	25.9288	23.6033	-0.0549479	0.845248	0.957536	-0.240929	15.38	15.38	0	15.38	NA	0	0	0	chr17:74066526-74068388	1863	Upon insertion	-1	14.4582	23.6033	-0.707103	0.0628	0	0	0	1	22.4484	23.6033	-0.072375	0	0	0	0	9.38941	9.71542
SRP72	6731	0.255305	0.414278	1	1657.82	1388.93	1669.19	1646.44	1452.04	1387.79	1326.98	0.420687	0.11945	0.408811	28.9511	21.6285	0.249926	0.370247	0.717199	-0.377591	22.9733	23.21	0.236667	23.21	NA	0.71	0	0	chr4:57356812-57357596	785	Upon insertion	-1	20.522	19.8279	0.0496396	0.8798	4.51515	0	Inf	0.1603	23.827	20.6338	0.207589	4.51515	0	Inf	0	9.06669	10.6839
SRPK1	6732	-0.166071	0.640817	1	840.015	942.495	902.897	777.132	840.003	1097.55	889.928	-0.0306574	0.91	0.966609	12.2707	12.5343	-0.157399	0.576783	0.848958	-0.233002	12.62	28	15.38	28	NA	NA	NA	15.38	chr6:35842117-35854500	12384	UTR/nc	-1	11.3502	11.8822	-0.066078	0.8227	0	0	0	1	12.2707	12.5343	-0.0306633	0	0	0	0	5.54412	4.85558
SRPK2	6733	0.375443	0.273819	0.926349	1372.58	1058.08	1768.07	977.088	1038.23	1090.88	1045.11	0.50371	0.27265	0.594824	22.8513	16.1168	0.371263	0.213647	0.589905	-0.117079	7.78667	7.89	0.103333	7.89	NA	0	0.31	0	chr7:104801061-104807823	6763	Upon insertion	1	13.2276	13.4711	-0.0263198	0.97045	0	0	0	1	22.8514	16.1168	0.503712	0	0	0	0	NA	NA
SRPK3	26576	-1.43903	0.639215	1	1.301	3.52751	2.60201	0	4.95577	1.66801	3.95876	-0.289083	0.6823	0.873531	0.70084	0.856331	-1.33029	0.252152	0.614257	NA	NA	NA	NA	NA	NA	NA	NA	NA	chrX:153047664-153048226	563	Upon insertion	NA	0.70084	0.856331	-0.289083	0.6823	0	0	0	1	0	0	NA	0	0	0	0	0	0
SSR2	6746	-0.0614699	0.84809	1	2870.81	2995.77	2603.31	3138.31	3678.01	2715.53	2593.78	0.0124283	0.96435	0.988276	176.821	175.304	-0.0657194	0.842892	0.957536	NA	NA	NA	0.583333	NA	NA	0.55	1.2	0	chr1:155984861-155988060	3200	Upon insertion	NA	165.964	175.304	-0.0789866	0.77845	0	0	0	1	165.964	175.304	-0.0789886	0	0	0	0	57.3909	68.4945
SSR3	6747	-0.0521616	0.877218	1	1072.98	1112.49	1004.38	1141.59	1149.74	1111.73	1075.99	0.172374	0.5227	0.78701	21.148	18.7663	-0.0771687	0.782839	0.934639	-0.268526	16.8683	17.545	0.676667	21.03	14.06	0.57	0.62	0.84	chr3:156261059-156262096	1038	Upon insertion	-1	12.0806	18.4511	-0.61101	0.06885	7.87387	0.315263	4.64245	0.23405	12.0806	18.4511	-0.611015	7.87387	0.315263	4.64245	2	4.32642	4.7665
STARD4	134429	-0.404424	0.505271	1	29.1428	38.5723	29.9231	28.3625	35.5164	35.8623	44.3381	-0.102323	0.84125	0.943189	2.11092	2.26607	-0.437583	0.400218	0.740914	NA	NA	NA	NA	NA	NA	NA	NA	NA	chr5:110836815-110837659	845	Upon insertion	NA	0.926157	1.345	-0.538276	0.5741	0	0	0	1	0.926157	1.345	-0.538277	0	0	0	0	0.300239	0.331887
STK11	6794	1.12085	0.000320275	0.0537107	2499.4	1149.28	2946.78	2052.03	1224.08	1182.62	1041.15	1.09539	0.00065	0.0172256	49.1136	22.9856	1.14295	3.50699e-05	0.00369417	-0.918683	44.515	50.005	5.49	52.26	47.75	1.75	9.68	5.04	chr19:1218500-1219322	823	UTR/nc	1	16.209	15.0907	0.103138	0.8345	18.1033	0.546163	5.05078	0.2512	16.209	15.0907	0.103135	18.1033	0.546163	5.05078	0	13.6833	13.2207
STX10	8677	-0.144816	0.685986	1	1800.74	1990.88	1943.7	1657.79	1964.96	2387.76	1619.92	-0.296216	0.57145	0.818901	75.0177	92.1157	-0.0947943	0.742435	0.917892	NA	NA	NA	NA	NA	NA	NA	NA	NA	chr19:13260408-13260541	134	Upon insertion	NA	61.7708	41.708	0.5666	0.38565	0	0	0	1	68.1063	74.8996	-0.13717	0	0	0	0	0	0
STX6	10228	0.357299	0.251277	0.903691	854.41	666.973	992.666	716.153	645.902	709.74	645.277	0.539989	0.05705	0.280595	11.6492	8.01205	0.365613	0.186318	0.556164	NA	NA	NA	10.07	NA	NA	16.28	6.8	7.13	chr1:180971837-180974429	2593	Upon insertion	NA	4.89955	6.06562	-0.308007	0.4512	1.57452	0.103156	3.93201	0.2504	4.89955	6.06562	-0.308006	1.57452	0.103156	3.93201	2	4.81363	2.89231
STX8	9482	-0.292622	0.406228	1	261.323	320.085	227.676	294.97	370.031	288.567	301.657	-0.150302	0.6059	0.836299	27.2458	30.2375	-0.331435	0.311685	0.669362	-0.199856	12.5783	15.345	2.76667	13.04	17.65	2.75	4.67	0.88	chr17:9448600-9460750	12151	Upon insertion	-1	19.3087	30.2375	-0.647087	0.04885	0	0	0	1	22.7004	30.2375	-0.413621	0	0	0	0	6.1486	7.69761
STXBP5	134957	-0.136929	0.725522	1	492.617	541.662	571.141	414.092	503.837	578.801	542.35	-0.174914	0.5863	0.825545	4.4736	5.05023	-0.134737	0.636077	0.875603	NA	NA	NA	NA	NA	NA	NA	NA	NA	chr6:147527205-147556385	29181	Upon insertion	NA	3.56224	3.35319	0.0872532	0.7907	0	0	0	1	4.08767	3.68345	0.150223	0	0	0	0	NA	NA
STXBP5L	9515	0.425827	1	1	0.709062	0.527834	0	1.41812	0	0	1.5835	0.19887	1	1	0.00435674	0.00379574	-0.163664	0.92199	0.978192	NA	NA	NA	NA	NA	NA	NA	NA	NA	chr3:120673885-120760546	86662	Upon insertion	NA	0.00435674	0.00379574	0.19887	1	0	0	0	1	0.00435674	0.00379574	0.198868	0	0	0	0	0	0.0034306
SUCLG2	8801	0.0166394	0.957281	1	706.902	698.796	646.599	767.205	829.266	693.894	573.228	0.0421861	0.8811	0.955479	21.8646	21.2345	0.0323925	0.914011	0.976678	-0.00144342	0.1	0.1	0	0.2	0	0	0	0	chr3:67451276-67546221	94946	Upon insertion	1	21.8646	19.3631	0.175291	0.5351	0	0	0	1	21.8646	19.3631	0.175287	0	0	0	0	0	0
SUDS3	64426	-0.236867	0.523199	1	691.515	814.902	878.178	504.852	807.791	819.829	817.087	0.0474865	0.8692	0.952431	11.2085	10.8456	-0.240291	0.414828	0.751123	NA	NA	NA	NA	NA	NA	NA	NA	NA	NA	NA	NA	NA	2.44793	7.79499	-1.67099	0.00625	3.40523	0.404853	3.07228	0.09955	2.44793	7.79499	-1.67098	3.40523	0.404853	3.07228	2	3.50959	1.62014
SUSD1	64420	0.338553	0.296016	0.942431	716.38	566.538	703.843	728.916	530.268	670.542	498.803	0.33072	0.5643	0.816067	12.9346	10.2848	0.350277	0.223272	0.597876	0.0725586	-4.905	0	4.905	0	NA	0	9.81	NA	chr9:114814719-114820707	5989	NA	1	11.9624	9.0051	0.409698	1	0	0	0	1	12.4497	9.0051	0.467298	0	0	0	0	NA	NA
SYT16	83851	NA	NA	NA	0	0	0	0	0	0	0	0	1	1	0	0	NA	NA	NA	NA	NA	NA	NA	NA	NA	NA	NA	NA	chr14:62536534-62541852	5319	Upon insertion	NA	0	0	0	1	0	0	0	1	0	0	NA	0	0	0	0	NA	NA
TAF1C	9013	0.138946	0.714656	1	1874.07	1701.99	2362.62	1385.51	1247.2	1589.62	2269.16	0.0858492	0.76615	0.912201	25.8516	24.3582	0.13141	0.707097	0.909266	NA	NA	NA	NA	NA	NA	NA	NA	NA	NA	NA	NA	NA	5.00508	6.25266	-0.321077	0.6487	6.49889	5.77456	0.170483	0.77625	11.6279	12.7049	-0.127791	10.2526	10.0074	0.0349241	0	NA	NA
TAF2	6873	-0.561892	0.120319	0.753198	304.932	450.142	377.291	232.572	397.288	466.21	486.927	-0.380994	0.20525	0.526925	4.08268	5.31662	-0.570707	0.0737994	0.381832	NA	NA	NA	NA	NA	NA	NA	NA	NA	chr8:120801145-120801831	687	Upon insertion	NA	2.71082	4.87948	-0.847999	0.28965	0	0	0	1	2.71082	4.87948	-0.847998	0	0	0	0	1.9465	1.22113
TAF7L	54457	-0.229502	1	1	0.709062	0.831326	0	1.41812	0.825962	1.66801	0	-0.17356	1	1	0.0199604	0.0225121	-0.076239	0.963663	0.991819	NA	NA	NA	NA	NA	NA	NA	NA	NA	chrX:100532708-100533036	329	Upon insertion	NA	0.0199604	0.0225121	-0.17356	1	0	0	0	1	0.0199604	0.0225121	-0.17356	0	0	0	0	NA	NA
TANGO2	128989	0.264385	0.391828	1	1182.47	984.468	1281.49	1083.45	1036.58	999.975	916.848	0.227814	0.442	0.739318	28.2122	24.0912	0.276296	0.313394	0.671006	NA	NA	NA	NA	NA	NA	NA	NA	NA	NA	NA	NA	NA	2.0912	6.50207	-1.63657	0.26225	0	0	0	1	21.8683	18.0817	0.274307	0	0	0	0	7.32673	7.42329
TAP2	6891	-0.260618	0.421088	1	3093.8	3706.34	3005.32	3182.27	3533.47	3855.62	3729.94	-0.297522	0.3723	0.687986	40.3563	49.5992	-0.284765	0.36599	0.713166	NA	NA	NA	NA	NA	NA	NA	NA	NA	NA	NA	NA	NA	24.1206	20.1521	0.259339	1	0	0	0	1	33.3116	27.816	0.260111	0	0	0	0	0	0
TAPT1	202018	0.123699	0.694233	1	456.54	419.026	490.479	422.601	389.854	427.012	440.214	0.303553	0.29235	0.613344	7.06171	5.72178	0.11099	0.694634	0.903296	NA	NA	NA	NA	NA	NA	NA	NA	NA	chr4:16188502-16189842	1341	Upon insertion	NA	3.16989	5.1069	-0.688013	0.0959	0	0	0	1	3.16989	5.1069	-0.688015	0	0	0	0	2.4075	2.5765
TBC1D32	221322	-0.668332	0.211405	0.851945	36.3569	57.7796	42.9331	29.7806	56.9914	61.7165	54.6308	-0.464432	0.32015	0.639201	0.470769	0.649556	-0.650466	0.178654	0.548005	NA	NA	NA	NA	NA	NA	NA	NA	NA	NA	NA	NA	NA	0	0.212252	#NAME?	1	0	0	0	1	0.0893685	0.0298528	1.5819	0	0	0	0	NA	NA
TBCE	6905	0.196297	0.590443	1	181.18	158.131	180.84	181.52	189.971	144.283	140.14	0.360217	0.4465	0.742549	5.60247	4.36459	0.20764	0.565232	0.842954	NA	NA	NA	7.14	NA	NA	NA	7.14	NA	chr1:235582877-235590454	7578	Upon insertion	NA	3.97942	3.95793	0.00781351	0.9891	0	0	0	1	5.13524	3.95793	0.375685	0	0	0	0	1.45047	3.14442
TBCK	93627	-1.00705	0.0112037	0.400359	106.768	214.581	132.702	80.8331	230.443	187.652	225.649	-0.971108	0.1423	0.445161	1.35536	2.65698	-1.01156	0.00810528	0.136424	NA	NA	NA	0	NA	NA	NA	0	NA	chr4:107016799-107037359	20561	Upon insertion	NA	0.794347	1.54535	-0.960095	0.44155	0	0	0	1	0.561015	1.11162	-0.986552	0	0	0	0	8.18066	0
TCAM1P	146771	1.42583	0.906902	1	0.709062	0.263917	0	1.41812	0	0	0.791751	-0.131151	1	1	0.0127639	0.0139786	0.610913	0.727026	0.911822	NA	NA	NA	NA	NA	NA	NA	NA	NA	NA	NA	NA	NA	0.0127639	0.0139786	-0.131151	1	0	0	0	1	0.0127639	0.0139786	-0.131151	0	0	0	0	NA	NA
TCEA1	6917	-0.183662	0.574854	1	1107.27	1257.6	1046.01	1168.53	1298.41	1175.12	1299.26	0.00288875	0.9925	0.998243	28.7103	28.6529	-0.220525	0.435292	0.765059	NA	NA	NA	NA	NA	NA	NA	NA	NA	NA	NA	NA	NA	21.4332	28.6529	-0.418836	0.27535	0	0	0	1	28.7104	28.6529	0.00289126	0	0	0	0	9.49458	11.6705
TCEA2	6919	0.6634	0.0606908	0.660289	235.171	148.485	288.823	181.52	164.366	140.947	140.14	0.599179	0.08615	0.346535	9.12185	6.0216	0.675679	0.0529975	0.334789	NA	NA	NA	NA	NA	NA	NA	NA	NA	NA	NA	NA	NA	0.864395	3.17588	-1.87739	0.2513	4.99617	0.211077	4.56498	0.2027	0.864395	3.17588	-1.87739	5.8941	1.1476	2.36065	2	0.746042	0.449071
TCP1	6950	0.315335	0.332097	0.971305	2051.79	1648.95	1753.75	2349.83	1862.54	1462.01	1622.3	0.427613	0.1592	0.4696	56.2734	41.8388	0.25807	0.384018	0.728327	-0.0569241	3.84667	4.42	0.573333	7.09	1.75	0.31	0.37	1.04	chr6:160205880-160206417	538	Upon insertion	1	49.7465	38.2454	0.379306	0.27185	5.00321	0	Inf	0.2386	49.7465	38.2454	0.379309	5.00321	0	Inf	0	NA	NA
TCTN1	79600	-0.666183	0.228102	0.870485	30.0275	47.6498	26.0201	34.035	47.9058	47.5384	47.5051	0	1	1	0	0	-0.71401	0.164976	0.533527	NA	NA	NA	NA	NA	NA	NA	NA	NA	chr12:111079433-111082777	3345	UTR/nc	NA	0	0	0	1	0	0	0	1	0	0	NA	0	0	0	0	0	18.9812
TCTN3	26123	-0.19409	0.618577	1	253.841	290.395	283.619	224.064	324.603	271.052	275.529	-0.0496354	0.87545	0.954815	5.96812	6.17702	-0.183754	0.55893	0.839282	NA	NA	NA	3.03	NA	NA	NA	3.03	NA	chr10:97442953-97443278	326	Upon insertion	NA	4.30475	5.97934	-0.474054	0.18125	1.44065	0	Inf	0.15135	4.52747	5.97934	-0.401282	1.44065	0	Inf	2	2.16643	1.60549
TGS1	96764	0.283264	0.372389	0.997406	603.919	496.258	666.114	541.723	528.616	495.4	464.758	0.412685	0.18115	0.499347	10.2094	7.66954	0.295567	0.282683	0.646566	-1.42779	62.83	62.83	0	62.83	NA	0	NA	NA	chr8:56723657-56725598	1942	Upon insertion	-1	6.51362	7.2671	-0.15792	0.67115	2.88913	0.133086	4.44021	0.199	6.51362	7.2671	-0.15792	2.88913	0.133086	4.4402	0	NA	NA
THOC2	57187	0.0542827	0.82466	1	839.753	808.744	987.462	692.045	745.018	881.546	799.669	0.424513	0.16845	0.482114	14.5156	10.8154	0.0587011	0.833602	0.954278	-0.669335	36.79	37.68	0.89	47.06	28.3	1.37	0	1.3	chrX:122744815-122745290	476	UTR/nc	-1	3.94021	4.94604	-0.327998	0.48375	4.47637	0	Inf	0.1605	0	0	NA	4.47637	0	Inf	1	0	0
THSD7A	221981	#NAME?	1	1	0	0.539238	0	0	0.825962	0	0.791751	#NAME?	1	1	0	0.00294525	-2.56009	0.240307	0.601937	NA	NA	NA	NA	NA	NA	NA	NA	NA	chr7:11582745-11630086	47342	Upon insertion	NA	0	0.00294525	#NAME?	1	0	0	0	1	0	0.00294525	#NAME?	0	0	0	0	0	0
TM9SF1	10548	0.130901	0.677471	1	497.32	454.183	513.897	480.744	516.226	452.032	394.292	NA	NA	NA	NA	NA	0.154756	0.579855	0.850039	NA	NA	NA	NA	NA	NA	NA	NA	NA	NA	NA	NA	NA	0	0	0	1	0	0	0	1	0	0	NA	0	0	NA	0	5.46562	5.12476
TMEM107	84314	-0.218371	0.586338	1	99.3004	115.528	78.0603	120.541	118.113	102.583	125.888	-0.281351	0.4723	0.757504	4.07436	4.95171	-0.322456	0.419369	0.753406	NA	NA	NA	NA	NA	NA	NA	NA	NA	NA	NA	NA	NA	1.76697	2.37669	-0.427681	0.5448	0.715241	0.532537	0.425549	0.62505	1.76697	3.02433	-0.775336	0.84659	1.06677	-0.333514	1	0.448216	0.6695
TMEM150A	129303	-0.135575	0.735884	1	169.061	185.718	166.529	171.593	188.319	185.15	183.686	-0.160193	0.8079	0.930235	6.72104	7.51033	-0.153066	0.661377	0.887985	-1.96478	66.3167	77.16	10.8433	69.7	84.62	17.24	1.96	13.33	chr2:85826441-85826647	207	Upon insertion	-1	5.5288	5.02668	0.137361	0.87595	0.642439	0	Inf	0.2155	5.5288	5.87563	-0.0877759	1.19223	0.249653	2.25567	0	0	0
TMEM150B	284417	-0.232878	0.620663	1	103.515	121.649	126.197	80.8331	118.939	151.789	94.2184	-0.0100743	0.98325	0.994423	10.3482	10.4208	-0.166149	0.667009	0.890681	-2.04651	63.905	79.59	15.685	79.59	NA	13.51	17.86	NA	chr19:55824424-55828153	3730	Upon insertion	-1	0	2.98735	#NAME?	0.1609	3.6963	1.61164	1.19755	0.05	0	5.44167	#NAME?	6.99873	2.09604	1.73943	2	0.692517	1.0215
TMEM150C	441027	1.30147	0.765535	1	1.301	0.527834	2.60201	0	0	0	1.5835	1.44661	1	1	0.0485632	0.017817	1.15516	0.408361	0.746325	NA	NA	NA	NA	NA	NA	NA	NA	NA	chr4:83406873-83411213	4341	Upon insertion	NA	0.0485632	0.017817	1.44661	1	0	0	0	1	0.0485632	0.017817	1.44661	0	0	0	0	0	0
TMEM161A	54929	0.323834	0.350737	0.984061	294.147	235.007	301.833	286.461	252.744	206.834	245.443	0.284154	0.37495	0.689277	9.35873	7.6856	0.303485	0.338141	0.690328	-0.347497	20.8267	23.53	2.70333	23.53	NA	0	0	8.11	chr19:19241117-19243160	2044	Upon insertion	-1	8.34707	7.30201	0.192977	0.57195	0	0	0	1	9.35872	7.6856	0.284153	0	0	0	0	2.50131	3.45333
TMEM161B	153396	0.217495	0.537148	1	191.061	164.323	213.365	168.757	147.021	170.971	174.977	0.298227	0.3781	0.691367	5.63622	4.58366	0.207712	0.555681	0.837373	NA	NA	NA	NA	NA	NA	NA	NA	NA	chr5:87502998-87516379	13382	Upon insertion	NA	4.98372	3.67964	0.437659	0.27895	0	0	0	1	4.98372	3.67964	0.437658	0	0	0	0	0	1.03844
TMEM181	57583	-0.366248	0.430647	1	508.436	655.372	676.522	340.35	520.356	625.505	820.254	-0.251444	0.4027	0.712022	6.54094	7.78632	-0.38642	0.278593	0.642168	NA	NA	NA	31.25	NA	NA	NA	NA	31.25	chr6:159049523-159050761	1239	Upon insertion	NA	3.97511	1.94829	1.02878	0.32665	0.66725	0.843381	-0.337959	0.8284	0.980534	1.88274	-0.941194	0.66725	0.843381	-0.337957	0	3.29984	1.76687
TMEM231	79583	-0.201125	0.852343	1	17.4401	20.049	22.1171	12.7631	22.301	12.5101	25.336	-0.196311	1	1	0.344181	0.39435	-0.212614	0.734625	0.915539	NA	NA	NA	NA	NA	NA	NA	NA	NA	chr16:75574073-75575247	1175	Upon insertion	NA	0.344181	0.315803	0.124141	1	0	0	0	1	0.344181	0.39435	-0.196309	0	0	0	0	0	0
TMEM258	746	0.517512	0.185746	0.824434	832.094	581.281	606.268	1057.92	646.728	588.809	508.304	0.601359	0.03845	0.224021	259.904	171.311	0.43378	0.183533	0.55364	NA	NA	NA	NA	NA	NA	NA	NA	NA	NA	NA	NA	NA	197.417	153.156	0.366244	0.2794	12.1549	0	Inf	0.1596	197.417	153.156	0.366244	12.1549	0	Inf	0	32.9558	62.2899
TMEM30A	55754	-0.171126	0.608414	1	1981.46	2231	2008.75	1954.18	2040.13	2386.09	2266.78	0.0046554	0.98725	0.995432	32.0831	31.9797	-0.187647	0.518743	0.816228	-0.67422	36.2117	39.215	3.00333	45.1	33.33	1.43	4.35	3.23	chr6:75966012-75968495	2484	Upon insertion	-1	20.4756	29.8006	-0.541437	0.1648	3.8419	0.314999	3.6084	0.27875	28.2412	31.6647	-0.165074	3.8419	0.314999	3.6084	1	10.1666	11.8896
TMEM33	55161	-0.488287	0.156037	0.797323	598.604	839.709	673.92	523.288	791.272	895.724	832.131	-0.252004	0.3662	0.681997	5.87135	6.99196	-0.485824	0.0851228	0.405795	NA	NA	NA	3.1	NA	NA	0	5.45	3.85	chr4:41941401-41945763	4363	Upon insertion	NA	5.19884	6.50987	-0.324438	1	0	0	0	1	5.19884	6.50987	-0.324439	0	0	0	0	2.21295	1.82728
TMEM41B	440026	-0.0734797	0.861278	1	386.2	406.38	430.632	341.768	317.995	424.51	476.634	0.569146	0.135	0.43264	11.2017	7.55013	-0.0923108	0.767282	0.926823	NA	NA	NA	NA	NA	NA	NA	NA	NA	NA	NA	NA	NA	1.86226	4.5813	-1.2987	0.02415	0	0	0	1	7.14945	4.89368	0.546913	0	0	0	0	2.4269	2.81924
TMEM44	93109	0.722605	0.2706	0.924572	28.5509	17.3019	27.3211	29.7806	16.5192	10.8421	24.5443	0.536666	0.4624	0.750825	0.68394	0.471482	0.659782	0.247608	0.609298	NA	NA	NA	NA	NA	NA	NA	NA	NA	chr3:194336427-194337827	1401	Upon insertion	NA	0	0.225683	#NAME?	1	0	0	0	1	0.683939	0.471482	0.536664	0	0	0	0	NA	NA
TMEM67	91147	-0.732288	0.287086	0.934726	18.1492	30.1507	22.1171	14.1812	31.3866	25.0202	34.0453	-0.46773	1	1	0.315064	0.435712	-0.737895	0.197246	0.56959	NA	NA	NA	NA	NA	NA	NA	NA	NA	chr8:94822116-94827532	5417	Upon insertion	NA	0.086765	0.23338	-1.4275	1	0	0	0	1	0.315064	0.435711	-0.467729	0	0	0	0	0	0
TMEM80	283232	-0.0676371	0.875235	1	312.238	327.225	325.251	299.224	307.258	371.967	302.449	-0.25554	0.5171	0.783452	14.6462	17.4843	-0.0583206	0.848339	0.958295	-1.0952	45.0933	60.32	15.2267	60.32	NA	9.15	16.13	20.4	chr11:698889-700141	1253	Upon insertion	-1	7.78253	10.1861	-0.388297	0.46795	2.65174	0	Inf	0.1628	7.78253	10.9539	-0.49313	4.24868	2.70916	0.649169	2	NA	NA
TMEM87B	84910	-0.852009	0.0181493	0.459221	289.632	522.789	386.398	192.865	478.232	560.453	529.682	-0.604462	0.04715	0.252808	4.15473	6.31689	-0.863452	0.00801294	0.136111	NA	NA	NA	NA	NA	NA	NA	NA	NA	chr2:112849361-112854620	5260	Upon insertion	NA	4.15473	6.31689	-0.604462	0.04745	0	0	0	1	4.15473	6.31689	-0.60446	0	0	0	0	2.0811	1.02354
TMPO	7112	0.00955418	0.989752	1	1945.58	1932.74	1671.79	2219.36	2090.51	1795.62	1912.08	0.115371	0.6734	0.86914	33.8021	31.2043	-0.046903	0.873642	0.963926	NA	NA	NA	14.6067	NA	NA	12	13.64	18.18	chr12:98931351-98940136	8786	Upon insertion	NA	13.5709	13.0579	0.0555959	0.9007	0	0	0	1	33.8022	29.5932	0.19185	0	0	0	0	NA	NA
TNC	3371	-1.06593	0.829605	1	1.301	2.72368	2.60201	0	0	5.00404	3.16701	-1.1195	1	1	0.0074491	0.0161848	-1.00432	0.457904	0.780627	NA	NA	NA	NA	NA	NA	NA	NA	NA	chr9:117826348-117826925	578	Upon insertion	NA	0.0074491	0.0161848	-1.1195	1	0	0	0	1	0.0074491	0.0161848	-1.1195	0	0	0	0	0	0
TNPO1	3842	0.544175	0.0788115	0.69417	1760.79	1207.52	2059.49	1462.09	1080.36	1263.52	1278.68	0.798554	0.0042	0.0588572	15.5606	8.94617	0.537441	0.0648582	0.363264	NA	NA	NA	0	NA	NA	NA	0	NA	chr5:72144326-72147070	2745	UTR/nc	NA	6.69349	6.15051	0.122051	0.82705	0	0	0	1	7.08045	6.96768	0.0231635	0	0	0	0	0	4.7378
TNPO2	30000	-0.120998	0.741706	1	914.81	994.843	1021.29	808.331	928.381	968.282	1087.87	-0.10585	0.6958	0.879666	10.1183	10.8886	-0.134659	0.636097	0.875603	NA	NA	NA	3.445	NA	NA	NA	5	1.89	chr19:12830151-12831692	1542	UTR/nc	NA	4.9491	4.2852	0.207803	0.70785	0	0	0	1	4.69735	5.47421	-0.220804	0	0	0	0	NA	NA
TNPO3	23534	-0.045086	0.903352	1	953.36	983.624	936.723	969.997	985.373	1007.48	958.019	0.238706	0.42535	0.729055	17.2838	14.6481	-0.0597581	0.828439	0.951893	0.0353919	-2.42333	0	2.42333	NA	0	1.82	5.45	0	chr7:128615017-128615872	856	UTR/nc	-1	5.00343	6.80485	-0.443646	0.36685	0	0	0	1	5.49792	7.06114	-0.361016	0	0	0	0	NA	NA
TPP2	7174	-0.0992784	0.772291	1	1024.71	1097.71	1021.29	1028.14	1044.84	1088.38	1159.92	0.377009	0.2087	0.531021	20.6375	15.8915	-0.126669	0.646964	0.88183	0.337653	-19.73	5.45	25.18	5.45	NA	15	37.25	23.29	chr13:103297360-103298643	1284	Upon insertion	1	9.89488	11.1966	-0.178302	1	0	0.604119	#NAME?	0.161	9.89488	11.1966	-0.178307	0	1.50639	#NAME?	0	5.65283	5.68945
TRAIP	10293	0.777638	0.386184	1	52.1841	30.4401	22.1171	82.2512	32.2125	25.8542	33.2536	0.954458	0.065	0.299964	1.64818	0.850521	0.396185	0.502095	0.806211	NA	NA	NA	NA	NA	NA	NA	NA	NA	chr3:49866659-49866890	232	Upon insertion	NA	0.702486	0.622302	0.174854	0.82095	0.945698	0.119105	2.98914	0.06495	0.702486	0.622302	0.174855	0.945698	0.119105	2.98915	0	0.141469	0.762675
TRAPPC10	7109	-0.131895	0.728562	1	1539.31	1686.67	1876.05	1202.57	1512.34	1668.85	1878.83	0.231094	0.43885	0.737046	19.983	17.0253	-0.144322	0.634526	0.875603	NA	NA	NA	2.56667	NA	NA	4	3.7	0	chr21:45499586-45499895	310	Upon insertion	NA	4.08975	9.78075	-1.25793	0.0083	1.93955	0	Inf	0.16075	4.08975	9.78075	-1.25793	1.93955	0	Inf	2	4.41428	0
TRAPPC11	60684	-0.250036	0.477766	1	639.567	760.596	709.047	570.086	678.115	835.675	767.999	-0.103358	0.7049	0.883098	9.03531	9.70637	-0.252064	0.376939	0.722952	NA	NA	NA	NA	NA	NA	NA	NA	NA	NA	NA	NA	NA	9.03531	9.70637	-0.103358	0.70415	0	0	0	1	9.03531	9.70637	-0.103358	0	0	0	0	NA	NA
TRAPPC2L	51693	0.123433	0.752716	1	235.426	216.121	188.646	282.207	228.791	217.676	201.897	0.0813069	0.83295	0.939457	28.9059	27.3219	0.0593415	0.865228	0.961398	NA	NA	NA	29.94	NA	NA	NA	29.94	NA	chr16:88925200-88926070	871	Upon insertion	NA	22.7638	23.7681	-0.0622884	0.89305	3.208	2.44605	0.391221	0.59785	22.7638	23.7681	-0.0622852	6.14211	3.55374	0.789395	0	5.28082	1.4237
TRAPPC8	22878	-0.390012	0.267145	0.92195	723.013	947.439	887.285	558.741	892.039	1050.85	899.429	-0.1994	0.47235	0.757504	7.85731	9.02193	-0.379443	0.187938	0.55835	NA	NA	NA	NA	NA	NA	NA	NA	NA	NA	NA	NA	NA	4.98538	6.89816	-0.468508	0.34755	0	0	0	1	4.98538	6.89816	-0.468508	0	0	0	0	3.45616	2.42425
TRAPPC9	83696	0.122237	0.696332	1	549.934	505.258	573.743	526.124	537.701	489.562	488.511	0.160959	0.5631	0.815108	8.71121	7.79157	0.120308	0.662718	0.888398	-0.273518	17.27	17.27	0	21.21	13.33	0	NA	0	chr8:140898214-140922390	24177	Upon insertion	-1	7.15993	6.86339	0.061025	1	0	0	0	1	7.15993	7.03049	0.0263209	0	0	0	0	NA	NA
TSNAX-DISC1	100303453	#NAME?	0.993936	1	0	0.803155	0	0	0.825962	0	1.5835	NA	NA	NA	NA	NA	-3.16282	0.144789	0.504744	NA	NA	NA	NA	NA	NA	NA	NA	NA	NA	NA	NA	NA	0	0	0	1	0	0	0	1	0	0	NA	0	0	0	0	NA	NA
TSPAN13	27075	-1.00327	0.0188842	0.46646	65.9096	132.118	63.7492	68.07	137.11	131.773	127.472	-0.724687	0.08545	0.346014	2.87996	4.75925	-1.01754	0.0119335	0.166138	NA	NA	NA	NA	NA	NA	NA	NA	NA	chr7:16816004-16816666	663	Upon insertion	NA	1.17289	4.344	-1.88896	0.00585	0	0	0	1	1.17289	4.344	-1.88896	0	0	0	0	0.808898	1.04495
TSPAN31	6302	0.0173501	0.94948	1	349.239	345.064	353.873	344.604	374.987	310.251	349.954	0.0559005	0.91345	0.96837	11.5462	11.1074	1.28199e-05	0.999966	0.999966	-1.15719	53.49	56.52	3.03	56.52	NA	0	0	9.09	chr12:58139696-58139958	263	Upon insertion	-1	9.67034	11.1074	-0.199882	0.70285	1.87588	0	Inf	0.22865	9.67034	11.1074	-0.199883	1.87588	0	Inf	0	13.1522	17.3406
TSPY1	7258	NA	NA	NA	0	0	0	0	0	0	0	0	1	1	0	0	NA	NA	NA	NA	NA	NA	NA	NA	NA	NA	NA	NA	chrY:9305096-9305702	607	Upon insertion	NA	0	0	0	1	0	0	0	1	0	0	NA	0	0	0	0	NA	NA
TSPY10	100289087	NA	NA	NA	0	0	0	0	0	0	0	NA	NA	NA	NA	NA	NA	NA	NA	NA	NA	NA	NA	NA	NA	NA	NA	NA	NA	NA	NA	NA	NA	NA	NA	NA	NA	NA	NA	NA	NA	NA	NA	NA	NA	NA	NA	NA	NA
TSPY2	64591	NA	NA	NA	0	0	0	0	0	0	0	0	1	1	0	0	NA	NA	NA	NA	NA	NA	NA	NA	NA	NA	NA	NA	NA	NA	NA	NA	0	0	0	1	0	0	0	1	0	0	NA	0	0	0	0	NA	NA
TSPY3	728137	NA	NA	NA	0	0	0	0	0	0	0	NA	NA	NA	NA	NA	NA	NA	NA	NA	NA	NA	NA	NA	NA	NA	NA	NA	NA	NA	NA	NA	0	0	0	1	0	0	0	1	0	0	NA	0	0	0	0	NA	NA
TSPY4	728395	NA	NA	NA	0	0	0	0	0	0	0	NA	NA	NA	NA	NA	NA	NA	NA	NA	NA	NA	NA	NA	NA	NA	NA	NA	NA	NA	NA	NA	0	0	0	1	0	0	0	1	0	0	NA	0	0	0	0	NA	NA
TSPY8	728403	NA	NA	NA	0	0	0	0	0	0	0	NA	NA	NA	NA	NA	NA	NA	NA	NA	NA	NA	NA	NA	NA	NA	NA	NA	NA	NA	NA	NA	0	0	0	1	0	0	0	1	0	0	NA	0	0	0	0	NA	NA
TSPYL2	64061	-0.0950536	0.808151	1	1118.91	1195.11	1323.12	914.69	1177	996.639	1411.69	-0.101247	0.7243	0.89366	21.2128	22.755	-0.110954	0.721245	0.911822	-1.99978	50	83.33	33.33	83.33	NA	NA	33.33	NA	chrX:53112488-53113726	1239	Upon insertion	-1	17.4913	21.1548	-0.274344	0.42945	3.7215	1.60022	1.21761	0.24255	17.4913	21.1548	-0.274348	3.7215	1.60022	1.21761	2	3.89765	8.81517
TSTA3	7264	2.40087	1.25214e-09	3.41977e-06	3917.79	741.835	4626.37	3209.22	884.605	602.987	737.912	2.28874	5e-05	0.00246011	166.998	34.1767	2.40209	9.02178e-15	3.1551e-11	-0.125773	7.54833	17.135	9.58667	17.13	17.14	3.83	16.98	7.95	chr8:144695466-144695693	228	Upon insertion	1	147.311	28.8384	2.3528	5e-05	12.3845	0	Inf	0.15435	147.311	28.8384	2.3528	19.6868	2.59	2.92621	0	82.5825	58.1593
TTC23	64927	-1.05243	0.379182	0.999213	4.84631	10.0514	2.60201	7.09062	11.5635	7.50607	11.0845	-0.950873	1	1	0.0798911	0.154433	-1.20383	0.129027	0.481573	NA	NA	NA	NA	NA	NA	NA	NA	NA	chr15:99758919-99759102	184	Upon insertion	NA	0	0.0914432	#NAME?	1	0	0	0	1	0.0559439	0.0629897	-0.171135	0	0	0	0	NA	NA
TTC23L	153657	#NAME?	0.990169	1	0	0.81724	0	0	0.825962	0.834007	0.791751	#NAME?	1	1	0	0.036869	-2.9479	0.171062	0.536105	NA	NA	NA	NA	NA	NA	NA	NA	NA	chr5:34863160-34864541	1382	UTR/nc	NA	0	0.036869	#NAME?	1	0	0	0	1	0	0.036869	#NAME?	0	0	0	0	0	0
TTC40	54777	#NAME?	0.649856	1	0	1.59759	0	0	0	0.834007	3.95876	#NAME?	1	1	0	0.00919098	-4.16596	0.0522952	0.333006	NA	NA	NA	NA	NA	NA	NA	NA	NA	NA	NA	NA	NA	0	0.00919098	#NAME?	1	0	0	0	1	0	0.00919098	#NAME?	0	0	0	0	NA	NA
TTN	7273	-1.38662	0.0570523	0.654069	223.254	583.733	333.057	113.45	311.388	758.113	681.698	-1.1596	1	1	0.192463	0.429954	-1.44618	0.002066	0.0628199	NA	NA	NA	NA	NA	NA	NA	NA	NA	chr2:179535023-179535816	794	Upon insertion	NA	0.140806	0.29697	-1.07661	1	0	0	0	1	0	0	NA	0	0	0	0	NA	NA
TTN-AS1	100506866	-0.939252	0.1335	0.766773	47.1163	90.3471	55.9432	38.2894	49.5577	120.931	100.552	0	1	1	0	0	-0.945569	0.0668497	0.367092	NA	NA	NA	NA	NA	NA	NA	NA	NA	NA	NA	NA	NA	0	0	0	1	0	0	0	1	0	0	NA	0	0	0	0	NA	NA
TUSC3	7991	1.32699	0.768894	1	1.35956	0.54192	1.301	1.41812	0	0.834007	0.791751	2.45545	1	1	0.0513387	0.00936012	1.07944	0.444292	0.771573	NA	NA	NA	NA	NA	NA	NA	NA	NA	chr8:15588239-15601046	12808	UTR/nc	NA	0.0110017	0.00936012	0.233133	1	0	0	0	1	0.0513387	0.00936012	2.45545	0	0	0	0	0.0102312	0
TXNDC15	79770	0.226796	0.489559	1	653.417	558.365	621.88	684.954	588.085	561.287	525.723	0.320916	0.2501	0.571599	11.0451	8.84227	0.212492	0.449601	0.775093	0.0113941	-0.786667	0	0.786667	0	0	0	0	2.36	chr5:134229346-134231983	2638	Upon insertion	1	11.0451	8.84227	0.320916	0.2501	0	0	0	1	11.0451	8.84227	0.320918	0	0	0	0	4.45164	5.02952
TXNRD2	10587	1.48851	4.59356e-06	0.00195155	972.867	346.711	1101.95	843.784	371.683	363.627	304.824	1.60409	0.00185	0.0352184	25.9567	8.53828	1.51822	3.22358e-08	1.28108e-05	NA	NA	NA	NA	NA	NA	NA	NA	NA	chr22:19885654-19886571	918	UTR/nc	NA	17.3819	8.53828	1.02557	0.05795	4.98903	0	Inf	0.1574	17.3819	8.53828	1.02557	8.57474	0	Inf	0	0	6.4435
UBA3	9039	-0.423659	0.213206	0.853201	891.931	1196.37	993.967	789.895	1143.13	1317.73	1128.25	-0.287728	0.293	0.61413	30.7811	37.575	-0.411617	0.144331	0.504744	-0.0608605	4.09333	5	0.906667	5	NA	0	1.23	1.49	chr3:69113263-69117078	3816	Upon insertion	-1	22.8881	28.7941	-0.331175	0.32045	0	0	0	1	27.8548	28.7941	-0.0478447	0	0	0	0	11.0553	9.21402
UBE2H	7328	0.635608	0.0901189	0.716678	1876.03	1207.54	2397.75	1354.31	1256.29	1136.75	1229.59	0.805363	0.0043	0.0595724	25.1413	14.3863	0.62746	0.0379722	0.29471	NA	NA	NA	2.865	NA	NA	2.7	3.03	NA	chr7:129520812-129592342	71531	Upon insertion	NA	6.83973	6.97185	-0.0276035	0.9591	0	0	0	1	24.2134	12.4043	0.964966	0	0	0	0	11.2256	6.32643
UBL5	59286	0.281787	0.397698	1	1405.22	1155.89	1105.85	1704.59	1398.35	1040.84	1028.48	0.19369	0.54615	0.802583	277.747	242.852	0.222322	0.487263	0.797838	-0.0811847	5.40167	6.685	1.28333	8.71	4.66	0.84	1.35	1.66	chr19:9939551-9940640	1090	Upon insertion	1	210.837	214.387	-0.0240884	0.95025	36.6906	4.64612	2.98131	0.00315	241.056	238.206	0.0171568	36.6906	4.64612	2.98131	0	47.5464	80.0765
UBR3	130507	0.31286	0.320154	0.962277	662.868	533.638	758.486	567.25	502.185	573.797	524.931	1.02676	0.00255	0.0433079	11.9818	5.88082	0.317672	0.259675	0.623719	NA	NA	NA	NA	NA	NA	NA	NA	NA	chr2:170783916-170785236	1321	Upon insertion	NA	9.42957	2.80575	1.74881	0.0298	0	0	0	1	2.3202	2.79725	-0.26976	0	0	0	0	0	1.37575
UBXN4	23190	-0.272337	0.45479	1	1465.16	1769.57	1900.77	1029.56	1578.41	1991.61	1738.69	-0.00562235	0.9857	0.994918	28.7118	28.8239	-0.276622	0.367858	0.714424	-1.04292	37.3367	64.79	27.4533	64.79	NA	18.98	35.28	28.1	chr2:136511138-136511728	591	Upon insertion	-1	8.0966	16.4948	-1.02662	0.1236	9.92868	5.19894	0.933385	0.1808	8.0966	16.4948	-1.02662	9.92868	5.19894	0.933384	2	10.3819	5.25038
UFD1L	7353	0.801411	0.0133337	0.427446	1024.64	587.927	991.365	1057.92	681.419	532.097	550.267	1.05169	0.00305	0.0483627	43.747	21.1036	0.791759	0.00469844	0.0993192	NA	NA	NA	7.55333	NA	NA	8.16	9.69	4.81	chr22:19452798-19455395	2598	Upon insertion	NA	22.0161	14.1463	0.638128	0.31375	10.0455	0	Inf	0.23465	22.0161	14.1463	0.638134	19.5498	1.81783	3.42687	0	6.29924	11.204
UGT3A1	133688	#NAME?	1	1	0	0.527834	0	0	0	0	1.5835	#NAME?	1	1	0	0.0096539	NA	NA	NA	NA	NA	NA	NA	NA	NA	NA	NA	NA	chr5:35968236-35988551	20316	Upon insertion	NA	0	0.0096539	#NAME?	1	0	0	0	1	0	0.0096539	#NAME?	0	0	0	0	NA	NA
UGT3A2	167127	1.35773	0.597516	1	2.77769	1.08384	1.301	4.25437	0	1.66801	1.5835	1.32035	1	1	0.0815901	0.0326717	1.00155	0.395269	0.737009	NA	NA	NA	NA	NA	NA	NA	NA	NA	chr5:36052087-36064350	12264	Upon insertion	NA	0.0244461	0.0184222	0.408158	1	0	0	0	1	0.0815901	0.0326717	1.32035	0	0	0	0	NA	NA
UPF1	5976	0.595846	0.0501267	0.629233	4990.58	3302.05	5887.05	4094.12	3208.04	3607.92	3090.21	0.580715	0.0516	0.265193	54.8649	36.6844	0.610643	0.0566766	0.343517	-0.853589	41.1	49.07	7.97	59.68	38.46	5.13	10.64	8.14	chr19:18964160-18965409	1250	UTR/nc	-1	43.441	21.5646	1.01039	0.0216	11.4239	1.85914	2.61935	0.11415	0	7.65061	#NAME?	11.4239	1.85914	2.61935	0	0	18.6972
USO1	8615	0.0280973	0.871605	1	1012.96	993.426	1329.63	696.299	972.983	1004.14	1003.15	0.225423	0.417	0.721575	17.0552	14.5881	0.0170008	0.95567	0.990157	-1.27654	53.83	62.16	8.33	62.16	NA	13.21	3.45	NA	chr4:76720886-76721503	618	NA	-1	12.5959	14.0113	-0.153639	0.63735	4.45934	0.576792	2.95071	0.10965	12.5959	14.0113	-0.153637	4.45934	0.576792	2.95071	0	5.88229	4.05569
USP10	9100	0.0148257	0.935424	1	1676.71	1659.56	1769.37	1584.04	1909.62	1645.5	1423.57	0.217759	0.4428	0.739873	40.3657	34.7105	0.0452547	0.872163	0.963536	-0.48453	26.61	33.33	6.72	33.33	NA	6.38	9.43	4.35	chr16:84792414-84792968	555	Upon insertion	-1	13.2083	17.4291	-0.400053	0.3443	0	0	0	1	40.3657	34.7105	0.217758	0	0	0	0	13.1343	12.4438
USP14	9097	0.00495943	0.974079	1	562.58	560.649	576.345	548.814	592.215	521.255	568.477	0.247509	0.49025	0.768246	9.62307	8.10599	-0.0100328	0.971317	0.993274	-1.08959	52.65	53.33	0.68	53.33	NA	0	0	2.04	chr18:198133-199201	1069	Upon insertion	-1	1.16688	4.18901	-1.84396	0.20725	2.76167	0	Inf	0.15135	6.8614	8.10599	-0.240485	2.76167	0	Inf	1	0	0
USP19	10869	-0.45604	0.17568	0.815207	1237.7	1697.84	1393.38	1082.03	1528.86	1910.71	1653.97	-0.530406	0.05875	0.28508	13.6997	19.787	-0.450128	0.121589	0.472478	0.0201941	-1.39	0	1.39	0	NA	2.13	0	2.04	chr3:49150063-49151424	1362	Upon insertion	-1	6.37337	8.75339	-0.457787	0.42765	0	0	0	1	6.91899	9.62154	-0.475705	0	0	0	0	NA	NA
USP2	9099	0.288859	0.898021	1	3.31107	2.71027	5.20402	1.41812	4.12981	0.834007	3.16701	-0.0572341	1	1	0.051275	0.05335	0.281245	0.782335	0.93442	NA	NA	NA	NA	NA	NA	NA	NA	NA	chr11:119228301-119228466	166	Upon insertion	NA	0.0146258	0.0330818	-1.17752	1	0	0	0	1	0.0512749	0.05335	-0.0572355	0	0	0	0	0	0.0153507
USP21	27005	0.0316938	0.892647	1	478.898	468.492	545.121	412.674	499.707	422.008	483.76	NA	NA	NA	NA	NA	0.0269414	0.924834	0.978695	NA	NA	NA	NA	NA	NA	NA	NA	NA	chr1:161134403-161134624	222	No	NA	1.73469	6.59133	-1.92589	0.2216	5.28695	0	Inf	0.15965	1.73469	7.81972	-2.17244	14.9302	6.69194	1.15774	2	0.243023	1.25338
USP53	54532	-1.30411	0.00197906	0.158973	74.3202	183.52	113.187	35.4531	169.322	164.299	216.94	-1.01149	0.01445	0.124603	0.915035	1.84471	-1.35917	0.00452293	0.0973989	NA	NA	NA	NA	NA	NA	NA	NA	NA	chr4:120181809-120182869	1061	Upon insertion	NA	0.145824	1.00585	-2.78612	0.1642	0	0	0	1	0.263617	0	Inf	0	0	0	0	0.463626	0.149558
UTY	7404	-0.600916	0.0911315	0.717848	347.371	526.851	411.117	283.625	482.362	578.801	519.389	-0.369272	0.19505	0.515066	4.3638	5.63673	-0.595215	0.0424812	0.308099	NA	NA	NA	NA	NA	NA	NA	NA	NA	NA	NA	NA	NA	0	0.993025	#NAME?	0.14295	0	0	0	1	3.22036	4.15345	-0.367089	0	0	0	0	0	0
VAC14	55697	1.09725	0.000641595	0.0792372	1029.66	481.27	1131.87	927.453	472.45	544.607	426.754	1.11755	0.0001	0.00430322	20.9099	9.63692	1.12335	4.10225e-05	0.00421952	-0.142895	9.43	9.43	0	8.52	10.34	0	0	0	chr16:70814843-70815771	929	Upon insertion	1	9.60286	7.65019	0.327968	0.5059	7.58728	0	Inf	0.1507	9.60286	7.65019	0.327969	11.3071	0	Inf	0	0	6.79296
VASH1	22846	-0.692936	0.109956	0.739347	542.808	877.487	779.302	306.315	882.127	745.602	1004.73	-0.604984	0.1796	0.497431	4.49895	6.84272	-0.741191	0.0451369	0.314619	NA	NA	NA	2.46	NA	NA	3.03	0	4.35	chr14:77236395-77237532	1138	Upon insertion	NA	1.78729	5.98511	-1.74361	0.00655	1.72474	0.471824	1.87006	0.1793	1.78729	5.98511	-1.7436	1.72474	0.471824	1.87006	2	4.30275	2.31684
VASH2	79805	-1.18286	0.434854	1	3.36963	7.64993	3.90301	2.83625	6.6077	10.0081	6.33401	-0.980689	1	1	0.0585859	0.115614	-1.10433	0.184088	0.554515	NA	NA	NA	NA	NA	NA	NA	NA	NA	chr1:213134597-213139063	4467	Upon insertion	NA	0.0585859	0.115614	-0.980689	1	0	0	0	1	0.0585859	0.115614	-0.980691	0	0	0	0	0	0.00305701
VBP1	7411	0.354753	0.282813	0.932723	675.99	528.626	624.482	727.498	636.817	479.554	469.508	0.487157	0.0792	0.331955	30.2052	21.5493	0.347857	0.242865	0.604923	NA	NA	NA	0.643333	NA	NA	0.53	0.61	0.79	chrX:154464649-154467052	2404	Upon insertion	NA	30.2052	21.5493	0.487157	0.0792	0	0	0	1	30.2052	21.5493	0.487156	0	0	0	0	9.53388	12.7306
VEZT	55591	0.0252887	0.907192	1	328.214	322.511	379.893	276.534	305.606	328.599	333.327	0.118282	0.71425	0.888532	5.24014	4.82766	0.0221753	0.942668	0.986149	NA	NA	NA	0	NA	NA	NA	NA	0	chr12:95663965-95668517	4553	Upon insertion	NA	0	1.77132	#NAME?	0.16215	0	0	0	1	0	2.10093	#NAME?	0	0	0	0	0	1.01239
VPRBP	9730	-0.381137	0.291876	0.938459	456.22	594.166	576.345	336.095	570.74	601.319	610.44	-0.176436	0.6825	0.873556	7.31697	8.26882	-0.386599	0.200522	0.572648	-0.58489	33.33	33.33	0	33.33	NA	0	NA	0	chr3:51451498-51452077	580	UTR/nc	-1	0	2.55952	#NAME?	0.1594	0	0	0	1	0	2.40027	#NAME?	0	0	0	0	NA	NA
VPS11	55823	-0.579914	0.0867074	0.711595	784.754	1173.02	870.372	699.135	1268.68	1145.09	1105.28	-0.590781	0.0339	0.207731	13.0205	19.6097	-0.568736	0.0445659	0.314091	NA	NA	NA	4.24333	NA	NA	0	0	12.73	chr11:118938722-118939906	1185	NA	NA	9.15581	18.6986	-1.03017	0.0044	0	0	0	1	13.0205	19.6098	-0.590784	0	0	0	0	5.42389	4.44926
VPS13D	55187	-0.452771	0.179702	0.819238	932.302	1276.01	1026.49	838.111	1071.27	1435.33	1321.43	-0.349483	0.19935	0.519856	3.32953	4.24216	-0.459616	0.11581	0.461251	NA	NA	NA	NA	NA	NA	NA	NA	NA	chr1:12343794-12348279	4486	Upon insertion	NA	3.32953	4.24216	-0.349483	0.1995	0	0	0	1	3.32953	4.24216	-0.34948	0	0	0	0	1.68088	0
VPS16	64601	-0.124653	0.76558	1	939.586	1024.38	1211.24	667.936	980.417	1065.03	1027.69	NA	NA	NA	NA	NA	-0.13086	0.663636	0.889221	-1.39411	43.67	73.18	29.51	85.58	60.78	24.43	35.23	28.87	chr20:2843581-2843710	130	Upon insertion	-1	16.8604	23.4753	-0.477507	0.40595	0	0	0	1	24.6781	23.4753	0.0720854	0	0	0	0	NA	NA
VPS25	84313	0.0535786	0.891503	1	456.021	439.396	375.99	536.051	480.71	433.684	403.793	0.140467	0.6272	0.847347	28.4326	25.7948	0.00326496	0.991376	0.997865	-0.32084	19.3867	22.16	2.77333	24.32	20	3.12	2.8	2.4	chr17:40925897-40926663	767	Upon insertion	-1	23.6072	25.7948	-0.127853	0.69855	3.71732	0	Inf	0.1599	23.6072	25.7948	-0.127853	4.82543	0	Inf	0	7.09763	13.0379
VPS35	55737	-0.181245	0.591591	1	1529.55	1734.3	1557.3	1501.79	1786.56	1795.62	1620.71	-0.0606261	0.82625	0.936572	30.1537	31.4478	-0.179016	0.519635	0.817144	NA	NA	NA	NA	NA	NA	NA	NA	NA	NA	NA	NA	NA	27.3323	28.4004	-0.0553047	0.84905	0	0	0	1	27.3323	28.4004	-0.0553044	0	0	0	0	10.2937	6.50372
VPS52	6293	-0.133425	0.742211	1	851.078	933.543	1082.44	619.72	851.567	979.959	969.104	-0.0511008	0.8544	0.948208	19.275	19.9699	-0.141892	0.638194	0.876999	NA	NA	NA	NA	NA	NA	NA	NA	NA	NA	NA	NA	NA	2.42162	6.56753	-1.43938	0.07755	2.93455	0	Inf	0.1607	7.98888	6.56753	0.282642	2.93455	0	Inf	1	NA	NA
WDFY1	57590	0.335224	0.283385	0.933609	1010.27	800.803	1105.85	914.69	718.587	917.408	766.415	0.809268	0.0035	0.053047	18.4023	10.5017	0.34273	0.218061	0.595692	-2.93733	75.8567	88.61	12.7533	82.22	95	12.5	9.09	16.67	chr2:224763788-224765899	2112	Upon insertion	-1	0.66985	9.16935	-3.77491	0.1816	13.4131	1.3323	3.33165	5e-05	0.66985	9.16935	-3.77491	13.4131	1.3323	3.33165	2	1.76657	0.164597
WDFY2	115825	0.173889	0.591277	1	420.118	372.414	433.234	407.002	308.91	467.878	340.453	0.233902	0.4792	0.761564	7.77897	6.6147	0.184942	0.547022	0.833593	NA	NA	NA	4.39	NA	NA	NA	5.08	3.7	chr13:52293485-52301813	8329	Upon insertion	NA	0.897531	3.54881	-1.9833	0.00295	0	0	0	1	4.66517	4.97457	-0.0926419	0	0	0	0	2.88402	2.59067
WDR11	55717	-0.990815	0.00393499	0.227868	565.675	1124.17	633.589	497.762	825.962	1286.87	1259.68	-0.81328	0.0051	0.0662011	8.14598	14.3141	-1.00537	0.00155263	0.0529064	NA	NA	NA	NA	NA	NA	NA	NA	NA	NA	NA	NA	NA	2.8136	9.09061	-1.69196	0.002	4.01112	1.1046	1.86048	0.02195	2.8136	9.09061	-1.69196	4.01112	1.1046	1.86048	3	NA	NA
WDR27	253769	-1.05332	0.0303371	0.553245	39.7851	82.5657	45.5352	34.035	66.077	84.2347	97.3854	-0.661354	0.124	0.415392	2.0669	3.26893	-1.06871	0.0237902	0.237258	NA	NA	NA	NA	NA	NA	NA	NA	NA	chr6:170033165-170034523	1359	Upon insertion	NA	0.303835	0.818157	-1.42909	0.0321	0	0	0	1	0.108894	0	Inf	0	0	0	0	NA	NA
WDR41	55255	0.927105	0.00563835	0.286686	509.973	268.201	532.111	487.835	275.871	309.417	219.315	1.17912	0.0004	0.0120568	14.7358	6.50765	0.970384	0.00110014	0.0411928	NA	NA	NA	0	NA	NA	NA	0	NA	chr5:76754950-76758919	3970	Upon insertion	NA	7.15011	3.92666	0.864662	1	0	0	0	1	8.66844	6.50765	0.413636	0	0	0	0	4.98357	4.37861
WDR52	55779	-2.10501	3.8581e-06	0.00171533	36.1226	155.4	48.1372	24.1081	133.806	153.457	178.936	-1.77195	0.00045	0.0132069	0.256071	0.874522	-2.11119	5.19994e-06	0.000834185	NA	NA	NA	NA	NA	NA	NA	NA	NA	chr3:113139027-113144970	5944	Upon insertion	NA	0.0595853	0.34567	-2.53637	1	0	0	0	1	0.0745677	0.186134	-1.31972	0	0	0	0	NA	NA
WDR91	29062	0.271598	0.373826	0.997406	652.485	540.52	800.118	504.852	493.925	612.995	514.638	-0.145704	0.6404	0.852783	8.25336	9.13045	0.282004	0.331748	0.686501	-0.761309	40.3533	41.94	1.58667	41.94	NA	0	0	4.76	chr7:134891955-134893542	1588	Upon insertion	-1	0	2.75737	#NAME?	0.16405	2.91423	0	Inf	0.16245	3.60178	2.69684	0.41744	2.91423	0	Inf	1	3.63106	2.48293
WLS	79971	-0.594079	0.277748	0.927572	402.866	608.13	438.439	367.294	466.669	466.21	891.512	-0.293097	0.3404	0.659368	11.7498	14.3967	-0.597741	0.0681629	0.369544	NA	NA	NA	NA	NA	NA	NA	NA	NA	NA	NA	NA	NA	4.10056	9.87986	-1.26867	0.0238	3.56748	0	Inf	0.15825	5.38383	9.87986	-0.875858	4.30382	0.394505	3.4475	2	NA	NA
XDH	7498	1.28998	0.76976	1	1.35956	0.556005	1.301	1.41812	0	1.66801	0	1.30827	1	1	0.0132555	0.00535261	1.32485	0.355219	0.703896	NA	NA	NA	NA	NA	NA	NA	NA	NA	chr2:31626011-31628772	2762	Upon insertion	NA	0.0132555	0.00535261	1.30827	1	0	0	0	1	0.0132555	0.00535261	1.30828	0	0	0	0	0.00692883	0
XPO4	64328	0.163187	0.587573	1	493.93	441.105	604.967	382.894	362.597	459.538	501.179	0.455125	0.1194	0.408782	4.09867	2.98976	0.150452	0.627343	0.873104	NA	NA	NA	NA	NA	NA	NA	NA	NA	chr13:21361738-21362624	887	Upon insertion	NA	1.65972	2.19636	-0.404173	0.35155	0	0	0	1	1.65972	2.19636	-0.404175	0	0	0	0	1.67857	0.561788
XPO5	57510	-0.442432	0.202949	0.841644	405.755	551.377	421.525	389.984	593.041	502.906	558.185	-0.332006	0.24075	0.561121	5.11825	6.44266	-0.454687	0.110834	0.453451	NA	NA	NA	13.0733	NA	NA	5.88	14.29	19.05	chr6:43496664-43498425	1762	Upon insertion	NA	3.28352	5.26574	-0.681393	0.0527	0.96782	0.147284	2.71614	0.2826	3.28352	5.26574	-0.681393	1.40317	0.289432	2.27739	2	1.21654	1.65395
XPO7	23039	0.622219	0.0460089	0.621302	1721.51	1118.42	1955.41	1487.61	1187.73	1056.69	1110.83	1.11745	0.0001	0.00430322	29.7928	13.7317	0.623797	0.026739	0.25071	-0.473931	28	28	0	28	NA	0	0	0	chr8:21846595-21847854	1260	Upon insertion	1	4.60806	10.1385	-1.13762	0.0918	0	0	0	1	4.60806	10.1385	-1.13761	0	0	0	0	8.85401	7.3034
XRCC5	7520	0.101824	0.71938	1	4798.37	4471.38	5163.69	4433.06	4935.12	4331.83	4147.19	0.241862	0.41715	0.721641	91.4787	77.3592	0.113632	0.727866	0.912559	-0.45994	26.9617	28.195	1.23333	29.81	26.58	1.06	1.72	0.92	chr2:216981566-216982468	903	Upon insertion	-1	77.0254	77.3592	-0.00623858	0.98435	14.4532	0	Inf	0.0794	77.0254	77.3592	-0.00623861	14.4532	0	Inf	0	31.9119	33.1956
YTHDC1	91746	-0.292479	0.382908	1	1434.4	1756.77	1513.07	1355.73	1756	1807.29	1707.02	-0.109887	0.69725	0.880318	16.4124	17.7113	-0.293458	0.292047	0.655633	NA	NA	NA	NA	NA	NA	NA	NA	NA	NA	NA	NA	NA	9.91985	7.50445	0.402573	0.33595	0	0	0	1	9.91985	7.97393	0.315027	0	0	0	0	NA	NA
ZC3H4	23211	0.61884	0.0456906	0.621302	1697.66	1105.51	2012.65	1382.67	1038.23	1195.97	1082.32	0.0560103	0.85905	0.950539	14.2106	13.6694	0.624637	0.0281054	0.257574	-0.657218	36.59	36.59	0	36.59	NA	0	0	0	chr19:47584880-47585440	561	Upon insertion	-1	8.47505	6.71452	0.335936	0.3744	3.08595	0	Inf	0.1578	0	0.363433	#NAME?	3.08595	0	Inf	0	NA	NA
ZC3H6	376940	-0.468635	0.214214	0.853728	203.479	281.574	236.783	170.175	249.441	310.251	285.03	-0.315897	0.33255	0.651041	1.21062	1.50696	-0.467335	0.159435	0.526313	NA	NA	NA	NA	NA	NA	NA	NA	NA	chr2:113074910-113079332	4423	Upon insertion	NA	1.21062	1.13397	0.0943656	0.7843	0	0	0	1	1.21062	1.13397	0.0943636	0	0	0	0	0.55873	0.388835
ZC3HC1	51530	0.910004	0.0108489	0.394314	327.46	174.269	270.609	384.312	196.579	156.793	169.435	0.965027	0.00425	0.059186	10.1119	5.18002	0.844005	0.0128815	0.172867	NA	NA	NA	NA	NA	NA	NA	NA	NA	chr7:129680942-129688872	7931	Upon insertion	NA	10.1119	5.18002	0.965027	0.00445	0	0	0	1	10.1119	5.18002	0.965025	0	0	0	0	3.88609	5.47369
ZCCHC11	23318	-0.802008	0.0222471	0.49393	426.31	743.282	547.723	304.897	702.068	759.781	767.999	-0.53676	0.1117	0.395021	7.57925	10.9953	-0.810351	0.00984236	0.152304	0.00534787	-0.37	0	0.37	0	0	0	1.11	0	chr1:52891180-52896684	5505	Upon insertion	-1	1.37676	2.80484	-1.02664	0.2895	0	0	0	1	2.51146	3.73276	-0.571716	0	0	0	0	NA	NA
ZCCHC8	55596	0.679808	0.037922	0.588806	948.433	592.058	1172.21	724.661	552.569	616.331	607.273	0.910341	0.00185	0.0352184	15.9039	8.46181	0.676	0.0194956	0.216445	#NAME?	72.8733	100	27.1267	100	NA	23.08	27.27	31.03	chr12:122967892-122968006	115	Upon insertion	-1	0.635728	5.22762	-3.03967	0.17835	9.3317	0.589998	3.98336	0.00165	0.635728	5.22762	-3.03967	9.3317	0.589998	3.98336	2	0.837624	2.9903
ZDHHC1	29800	1.08754	0.078791	0.69417	53.7843	25.309	33.8261	73.7425	24.7789	25.0202	26.1278	NA	NA	NA	NA	NA	0.900119	0.0957286	0.426038	NA	NA	NA	NA	NA	NA	NA	NA	NA	chr16:67435036-67440102	5067	Upon insertion	NA	0.619376	0.643029	-0.0540695	0.96195	0	0	0	1	1.30605	0.158491	3.04274	0	0	0	0	0.441837	0.968537
ZDHHC11	79844	-0.763262	0.297124	0.942431	17.3815	29.5021	23.4181	11.345	16.5192	30.0243	41.9628	-0.898844	0.13555	0.433468	0.413623	0.77123	-0.75281	0.236788	0.601937	NA	NA	NA	NA	NA	NA	NA	NA	NA	NA	NA	NA	NA	0.209945	0.380675	-0.85855	1	0	0	0	1	0.209945	0.380675	-0.858548	0	0	0	0	0.183651	0
ZDHHC13	54503	-0.0909593	0.831723	1	151.152	160.989	154.82	147.485	180.06	118.429	184.478	0.344118	0.33465	0.65286	6.95768	5.48119	-0.124781	0.739754	0.91711	NA	NA	NA	7.14	NA	NA	7.14	NA	NA	chr11:19180588-19184849	4262	Upon insertion	NA	0.257101	2.80055	-3.44531	0.1547	1.22693	0.68982	0.830766	0.43695	1.32702	3.10044	-1.22428	1.22693	0.68982	0.830761	2	0	1.36555
ZDHHC14	79683	1.02629	0.0179556	0.459221	108.115	53.0813	102.779	113.45	42.95	45.0364	71.2576	1.0529	0.0149	0.126367	2.58593	1.24642	0.968321	0.0234809	0.235563	NA	NA	NA	NA	NA	NA	NA	NA	NA	chr6:158053915-158066768	12854	Upon insertion	NA	1.05419	0.924517	0.189359	0.8277	0	0	0	1	2.45631	1.24642	0.978707	0	0	0	0	1.05976	0
ZDHHC16	84287	0.493489	0.152452	0.793527	323.413	229.722	344.766	302.06	218.88	218.51	251.777	0.56342	0.0817	0.337988	11.3259	7.66418	0.473288	0.126058	0.477087	NA	NA	NA	25	NA	NA	NA	NA	25	chr10:99212681-99213286	606	Upon insertion	NA	0.941019	3.20219	-1.76676	0.23455	2.95366	0.793371	1.89644	0.04745	5.87873	6.62266	-0.171906	2.95366	0.793371	1.89644	1	0	3.92435
ZDHHC17	23390	-0.172844	0.767108	1	573.396	646.377	729.864	416.929	496.403	878.21	564.519	0.0874473	0.763	0.910985	8.75612	8.24114	-0.147068	0.650182	0.883768	NA	NA	NA	NA	NA	NA	NA	NA	NA	chr12:77222271-77235761	13491	Upon insertion	NA	4.04132	6.01836	-0.574545	0.33005	0	0	0	1	4.04132	6.01836	-0.574544	0	0	0	0	3.73358	2.37202
ZDHHC18	84243	-1.5263	6.21288e-06	0.00243207	1415.18	4076.36	1624.95	1205.41	3977.01	4899.79	3352.27	-1.5643	5e-05	0.00246011	25.4994	75.4107	-1.47664	5.32617e-06	0.000846667	-1.00819	43.55	56.94	13.39	69.05	44.83	10.94	13.13	16.1	chr1:27177098-27177619	522	Upon insertion	-1	20.7716	55.1605	-1.40902	0.00145	3.93887	2.21112	0.833001	0.49375	20.7716	55.1605	-1.40902	4.72781	6.35846	-0.427504	1	5.78984	6.53619
ZDHHC5	25921	0.38036	0.215732	0.855375	1511.66	1161.33	1749.85	1273.48	1117.53	1185.96	1180.5	0.46489	0.086	0.346535	19.6099	14.2079	0.379179	0.178151	0.547286	-1.007	47.73	52.73	5	52.73	NA	0	13.04	1.96	chr11:57457676-57457806	131	Upon insertion	-1	14.5792	12.9126	0.175136	0.5584	3.88568	0	Inf	0.16	14.5792	12.9126	0.175132	3.88568	0	Inf	0	5.46049	6.17985
ZDHHC8	29801	0.0810973	0.769311	1	710.861	672.004	936.723	484.998	607.082	695.562	713.368	-0.106578	0.70705	0.884093	7.80633	8.40485	0.0641051	0.839165	0.956561	-1.078	14.5667	86.89	72.3233	86.89	NA	68.25	67.39	81.33	chr22:20127416-20127637	222	Upon insertion	-1	4.32785	5.6872	-0.394069	0.251	4.32785	5.6872	-0.394069	0.251	2.87064	2.71766	0.0790074	4.74787	5.6872	-0.260438	0	0	0.87649
ZDHHC9	51114	-0.92693	0.0954373	0.725511	27.7247	52.7108	29.9231	25.5262	69.3808	48.3724	40.3793	-0.775535	0.13145	0.426265	0.38053	0.651401	-0.857792	0.102323	0.43872	NA	NA	NA	NA	NA	NA	NA	NA	NA	chrX:128946797-128947652	856	Upon insertion	NA	0.38053	0.651401	-0.775535	0.13535	0	0	0	1	0.38053	0.651401	-0.775536	0	0	0	0	0.168986	0.148415
ZFC3H1	196441	-0.387373	0.315157	0.95945	1062.6	1389.89	1329.63	795.568	1043.19	1622.14	1504.33	-0.289792	0.3041	0.625382	10.6103	12.9707	-0.397987	0.224445	0.599317	NA	NA	NA	10	NA	NA	NA	NA	10	chr12:72051082-72056792	5711	Upon insertion	NA	3.16187	4.75435	-0.58847	0.3156	0	0	0	1	6.23554	4.16698	0.581512	0	0	0	0	3.65096	2.85057
ZMAT3	64393	-0.209312	0.575776	1	342.818	396.344	402.01	283.625	360.119	342.777	486.135	-0.0288776	0.921	0.971578	2.7672	2.82315	-0.225295	0.488256	0.798359	NA	NA	NA	NA	NA	NA	NA	NA	NA	chr3:178743017-178745210	2194	Upon insertion	NA	1.83508	2.24833	-0.293015	0.4334	0	0	0	1	2.44089	2.65336	-0.120411	0	0	0	0	0	0
ZNF207	7756	0.426462	0.179393	0.818844	2359.76	1755.86	2173.98	2545.53	1814.64	1814.8	1638.13	0.455665	0.1749	0.491572	74.1145	54.0424	0.406099	0.15942	0.526313	-0.114864	7.65	7.69	0.04	7.69	NA	0	0.12	0	chr17:30677346-30678804	1459	Upon insertion	1	44.7715	20.9729	1.09406	0.09145	0	0	0	1	63.1822	35.0833	0.848734	0	0	0	0	NA	NA
ZPR1	8882	-0.367752	0.287385	0.934726	372.638	480.83	353.873	391.402	527.79	442.024	472.675	-0.318552	0.27995	0.600604	12.3343	15.3819	-0.392917	0.175154	0.542272	NA	NA	NA	NA	NA	NA	NA	NA	NA	NA	NA	NA	NA	7.62547	10.8982	-0.515186	1	1.79505	0.211648	3.08428	0.2634	9.48009	15.1702	-0.678272	1.79505	0.211648	3.08429	2	NA	NA
[truncated: 16 more columns]

## Sheet: Header Description
symbol	Official gene symbol
egID	Entrez-gene ID
DESeqGEX_log2FC	DESeq differential gene expression affected/unaffected log2 fold-change
DESeqGEX_pv	DESeq differential gene expression nominal p-value
DESeqGEX_fdr	DESeq differential gene expression FDR
DESeqGEX_MeanRS	DESeq normalized count mean in affected
DESeqGEX_MeanCT	DESeq normalized count mean in unaffected
DESeqGEX_Ex.RS.k1.p2.83	DESeq normalized count in patient #2 from kindred #1
DESeqGEX_Ex.RS.k2.p3.84	DESeq normalized count in patient #3 from kindred #2
DESeqGEX_Ex.CT.k1.cs.82	DESeq normalized count in kindred #1 unaffacted sibling
DESeqGEX_Ex.CT.k1.cf.81	DESeq normalized count in kindred #1 unaffacted father
DESeqGEX_Ex.CT.k2.cf.80	DESeq normalized count in kindred #2 unaffacted father
CuffGEX_log2FC	Cufflinks differential gene expression affected/unaffected log2 fold-change
CuffGEX_pv	Cufflinks differential gene expression nominal p-value
CuffGEX_fdr	Cufflinks differential gene expression FDR
CuffGEX_MeanRS	Cufflinks FPKM mean in affected
CuffGEX_MeanCT	Cufflinks FPKM mean in unaffected
EdgeRGEX_log2FC	edgeR differential gene expression affected/unaffected log2 fold-change
EdgeRGEX_pv	edgeR differential gene expression nominal p-value
EdgeRGEX_fdr	edgeR differential gene expression FDR
VT_SplicedLog2FC	Vast-tools correctly spliced affected/unaffected log2 fold-change: log2 ((100 – VT_PIRmi_MeanRS) / (100 – VT_PIRmi_MeanCT))
VT_PIRmi_MeanDelta	Vast-tools difference between affected and unaffected minor intron PIR (VT_PIRmi_MeanRS - VT_PIRmi_MeanCT)
VT_PIRmi_MeanRS	Vast-tools minor intron PIR mean in affected
VT_PIRmi_MeanCT	Vast-tools minor intron PIR mean in unaffected
VT_PIRmi_RS.k1.p2.83	Vast-tools minor intron PIR in patient #2 from kindred #1
VT_PIRmi_RS.k2.p3.84	Vast-tools minor intron PIR in patient #3 from kindred #2
VT_PIRmi_CT.k1.cs.82	Vast-tools minor intron PIR in kindred #1 unaffacted sibling
VT_PIRmi_CT.k1.cf.81	Vast-tools minor intron PIR in kindred #1 unaffacted father
VT_PIRmi_CT.k2.cf.80	Vast-tools minor intron PIR in kindred #2 unaffacted father
VT_mi_coord	Vast-tools minor intron coordinate
VT_mi_length	Vast-tools minor intron length
VT_predictNMD	NMD (nonsense-mediated decay) prediction
EdgeR_VT_Balance	Indicator of over-compensation (1, EdgeRGEX_log2FC if > - VT_SplicedLog2FC) or under-compensation (-1, if EdgeRGEX_log2FC if + VT_SplicedLog2FC < 0)
CuffISO_HighCT_MeanRS	Cufflinks isoform with highest unaffected FPKM, mean FPKM in affected
CuffISO_HighCT_MeanCT	Cufflinks isoform with highest unaffected FPKM, mean FPKM in unaffected
CuffISO_HighCT_log2FC	Cufflinks isoform with highest unaffected FPKM, affected / unaffected log2 fold-change
CuffISO_HighCT_pval	Cufflinks isoform with highest unaffected FPKM, isoform differential p-value
CuffISO_NovMiHighRS_MeanRS	Cufflinks isoform with highest affected FPKM, mean FPKM in affected
CuffISO_NovMiHighRS_MeanCT	Cufflinks isoform with highest affected FPKM, mean FPKM in unaffected
CuffISO_NovMiHighRS_log2FC	Cufflinks isoform with highest affected FPKM, affected / unaffected log2 fold-change
CuffISO_NovMiHighRS_pval	Cufflinks isoform with highest affected FPKM, isoform differential p-value
CuffISO_KnownAll_MeanRS	Cufflinks known isoforms without minor intron retention, mean FPKM in affected
CuffISO_KnownAll_MeanCT	Cufflinks known isoforms without minor intron retention, mean FPKM in unaffected
CuffISO_KnownAll_log2FC	Cufflinks known isoforms without minor intron retention, affected / unaffected log2 fold-change
CuffISO_NovMiAll_MeanRS	Cufflinks novel isoforms with minor intron retention, mean FPKM in affected
CuffISO_NovMiAll_MeanCT	Cufflinks novel isoforms with minor intron retention, mean FPKM in unaffected
CuffISO_NovMiAll_log2FC	Cufflinks novel isoforms with minor intron retention, affected / unaffected log2 fold-change
CuffISO_Score	Cufflinks splicing alteration summary score: 1 if (CuffISO_HighCT_log2FC < log2 (1/1.2) AND CuffISO_NovMiHighRS_log2FC > log2 (1.2)) 2 if ([condition for 1] AND CuffISO_KnownAll_log2FC < log2 (1/1.2) AND CuffISO_NovMiAll_log2FC > log2 (1.2)) 3 if ([condition for 2] AND CuffISO_HighCT_pval <= 0.05 AND CuffISO_NovMiHighRS_pval <= 0.05)
iReckon_Known_RS.k1.p2.83	iReckon known isoforms RPKM in patient #2 from kindred #1
iReckon_Known_RS.k2.p3.84	iReckon known isoforms RPKM in patient #3 from kindred #2
iReckon_Known_CT.k1.cs.82	iReckon known isoforms RPKM in kindred #1 unaffacted sibling
iReckon_Known_CT.k1.cf.81	iReckon known isoforms RPKM in kindred #1 unaffacted father
iReckon_Known_CT.k2.cf.80	iReckon known isoforms RPKM in kindred #2 unaffacted father
iReckon_Known_MeanRS	iReckon known isoforms RPKM mean in affected
iReckon_Known_MeanCT	iReckon known isoforms RPKM mean in unaffected
iReckon_Known_log2FC	iReckon known isoforms RPKM affected/unaffected log2 fold-change
iReckon_NovMi_RS.k1.p2.83	iReckon novel isoforms with minor intron retention RPKM in patient #2 from kindred #1
iReckon_NovMi_RS.k2.p3.84	iReckon novel isoforms with minor intron retention RPKM in patient #3 from kindred #2
iReckon_NovMi_CT.k1.cs.82	iReckon novel isoforms with minor intron retention RPKM in kindred #1 unaffacted sibling
iReckon_NovMi_CT.k1.cf.81	iReckon novel isoforms with minor intron retention RPKM in kindred #1 unaffacted father
iReckon_NovMi_CT.k2.cf.80	iReckon novel isoforms with minor intron retention RPKM in kindred #2 unaffacted father
iReckon_NovMi_MeanRS	iReckon novel isoforms with minor intron retention RPKM mean in affected
iReckon_NovMi_MeanCT	iReckon novel isoforms with minor intron retention RPKM mean in unaffected
iReckon_NovMi_log2FC	iReckon novel isoforms with minor intron retention RPKM affected/unaffected log2 fold-change
iReckon_Score	iReckon splicing alteration score: 1 if iReckon_Known_log2FC < log2 (1/1.2) AND iReckon_NovMi_log2FC > log2 (1.2)
AggrScore	Final splicing alteration aggregate score: sum of these three scores: 1 if (VT_SplicedLog2FC + EdgeRGEX_log2FC) < log2 (1/1.2) 1 if CuffISO_Score >= 1 1 if iReckon_Score >= 1
