# Supplementary material for: Compound heterozygous mutations in the noncoding RNU4ATAC cause Roifman Syndrome by disrupting minor intron splicing
Source: Nat Commun. 2015 Nov 2;6:8718. doi: 10.1038/ncomms9718 (PMC4667643; doi:10.1038/ncomms9718)
Supplement: Supplementary Data 5 — Phenotype and functional annotations for minor intron genes with at least two out of three RNAseq methods (edgeR + vast-tools, cufflinks, iReckon) detecting minor intron retention and decreased expression of correctly spliced isoforms. [file ncomms9718-s6.xlsx]

## Sheet: Main
Symbol	EgID	GeneName	AggrRNAseqScore	GrowthRetard_Hs	GrowthRetard_Hs_ADX	GrowthRetard_Mm	Skeletal_Hs	Skeletal_Hs_ADX	Skeletal_Mm	Skeletal_DelayOss_Hs	Skeletal_DelayOss_Hs_ADX	Skeletal_DelayOss_Mm	Nervous_Hs	Nervous_Hs_ADX	Nervous_Mm	Nervous_DevDelay_Hs	Nervous_DevDelay_Hs_ADX	Immune_Hs	Immune_Hs_ADX	Immune_Mm	Immune_Bcell_Hs	Immune_Bcell_Hs_ADX	Immune_Bcell_Mm	Cardiac_Hs	Cardiac_Hs_ADX	Cardiac_Mm	Retinal_Hs	Retinal_Hs_ADX	Retinal_Mm	Skeletal_HsGO	Neurodevel_HsGO	Immune_HsGO	SumPheno	NOTES	NMD_Prediction	Edery et al 2011 fibroblast, increased minor intron	Edery et al 2011 fibroblast, decreased gene expression	He et al 2011 fibroblast, decreased minor intron splicing
MAPK1	5594	mitogen-activated protein kinase 1	3	0	0	1	0	0	0	0	0	0	0	0	1	0	0	0	0	0	0	0	0	0	0	1	0	0	0	0	1	1	5	Mm: hom KO causes embryonic lethality and multiple organogenesis defects; het KO causes partial lethality, decreased body size, cardiac physiology defects.	UTR/nc
PARP1	142	poly (ADP-ribose) polymerase 1	3	0	0	0	0	0	0	0	0	0	0	0	1	0	0	0	0	1	0	0	0	0	0	0	0	0	0	0	0	1	3	Mm: hom KO causes decreased body weight, abnormal leukocyte migration, abnormal macrophages, abnormal inflammatory response, decreased apoptosis.	Upon insertion
PLCB3	5331	phospholipase C, beta 3 (phosphatidylinositol-specific)	3	0	0	0	0	0	0	0	0	0	0	0	1	0	0	0	0	0	0	0	0	0	0	0	0	0	0	0	1	0	2	Mm: hom KO causes embryonic lethality.	Upon insertion
SSR3	6747	signal sequence receptor, gamma (translocon-associated protein gamma)	3	0	0	1	0	0	0	0	0	0	0	0	0	0	0	0	0	0	0	0	0	0	0	1	0	0	0	0	0	0	2	Mm: hom KO causes neonatal lethality and vascular abnormalities.	Upon insertion
C21orf33	8209	chromosome 21 open reading frame 33	3	0	0	0	0	0	0	0	0	0	0	0	0	0	0	0	0	0	0	0	0	0	0	0	0	0	0	0	0	0	0	No phenotype reported.	Upon insertion
DDX18	8886	DEAD (Asp-Glu-Ala-Asp) box polypeptide 18	3	0	0	0	0	0	0	0	0	0	0	0	0	0	0	0	0	0	0	0	0	0	0	0	0	0	0	0	0	0	0	No phenotype in human or mouse. Inactivation in zebrafish causes impaired myeloid and erithroid erythropoiesis in zebrafish.	Upon insertion
FCHO1	23149	FCH domain only 1	3	0	0	0	0	0	0	0	0	0	0	0	0	0	0	0	0	0	0	0	0	0	0	0	0	0	0	0	0	0	0	No phenotype reported.	Upon insertion
LZTR1	8216	leucine-zipper-like transcription regulator 1	3	0	0	0	0	0	0	0	0	0	0	0	0	0	0	0	0	0	0	0	0	0	0	0	0	0	0	0	0	0	0	Hs: susceptibility to schwannoma. Mm: abnormal craniofacial development and preweaning lethality.	Upon insertion
MLXIP	22877	MLX interacting protein	3	0	0	0	0	0	0	0	0	0	0	0	0	0	0	0	0	0	0	0	0	0	0	0	0	0	0	0	0	0	0	No phenotype reported.	Upon insertion
NUP205	23165	nucleoporin 205kDa	3	0	0	0	0	0	0	0	0	0	0	0	0	0	0	0	0	0	0	0	0	0	0	0	0	0	0	0	0	0	0	No phenotype reported.	Upon insertion
PHB2	11331	prohibitin 2	3	0	0	0	0	0	0	0	0	0	0	0	0	0	0	0	0	0	0	0	0	0	0	0	0	0	0	0	0	0	0	Mm: hom KO causes embryonic lethality; het KO causes uterus and mammary gland abnormalities in females.	NA		x
RNPC3	55599	RNA-binding region (RNP1, RRM) containing 3	3	0	0	0	0	0	0	0	0	0	0	0	0	0	0	0	0	0	0	0	0	0	0	0	0	0	0	0	0	0	0	No phenotype. Hs fun: minor spliceosome component.	UTR/nc
SMAP2	64744	small ArfGAP2	3	0	0	0	0	0	0	0	0	0	0	0	0	0	0	0	0	0	0	0	0	0	0	0	0	0	0	0	0	0	0	Hs: candidate for recessive tooth dysplasia.	Upon insertion
TMEM30A	55754	transmembrane protein 30A	3	0	0	0	0	0	0	0	0	0	0	0	0	0	0	0	0	0	0	0	0	0	0	0	0	0	0	0	0	0	0	No phenotype reported. Hs fun: CDC50A-deficient cells displayed phosphatidylserine on their surface and were engulfed by macrophages.	Upon insertion
UBXN4	23190	UBX domain protein 4	3	0	0	0	0	0	0	0	0	0	0	0	0	0	0	0	0	0	0	0	0	0	0	0	0	0	0	0	0	0	0	No phenotype reported.	Upon insertion
WDFY1	57590	WD repeat and FYVE domain containing 1	3	0	0	0	0	0	0	0	0	0	0	0	0	0	0	0	0	0	0	0	0	0	0	0	0	0	0	0	0	0	0	No phenotype reported.	Upon insertion
WDR91	29062	WD repeat domain 91	3	0	0	0	0	0	0	0	0	0	0	0	0	0	0	0	0	0	0	0	0	0	0	0	0	0	0	0	0	0	0	No phenotype reported.	Upon insertion
ZCCHC8	55596	zinc finger, CCHC domain containing 8	3	0	0	0	0	0	0	0	0	0	0	0	0	0	0	0	0	0	0	0	0	0	0	0	0	0	0	0	0	0	0	No phenotype reported.	Upon insertion
ZDHHC18	84243	zinc finger, DHHC-type containing 18	3	0	0	0	0	0	0	0	0	0	0	0	0	0	0	0	0	0	0	0	0	0	0	0	0	0	0	0	0	0	0	No phenotype reported.	Upon insertion
RAF1	5894	v-raf-1 murine leukemia viral oncogene homolog 1	2	1	1	1	1	1	1	0	0	0	1	1	1	1	1	0	0	1	0	0	0	1	1	1	0	0	1	0	1	1	18	Hs: activating mutations cause Noonan syndrome and cancer risk. Mm: hom KO causes embryonic lethality.	Upon insertion
MYH9	4627	myosin, heavy chain 9, non-muscle	2	0	0	1	0	0	0	0	0	0	0	0	1	0	0	1	1	1	0	0	0	1	1	1	0	0	0	0	1	1	10	Hs: loss of function mutations cause dominant syndromes characterized by thrombocytopenia, platelet alterations, deafness and nephritis. Mm: hom KO causes embryonic lethality; het KO recapitulates human phenotype.	Upon insertion
XRCC5	7520	X-ray repair complementing defective repair in Chinese hamster cells 5 (double-strand-break rejoining)	2	0	0	1	0	0	0	0	0	0	0	0	1	0	0	0	0	1	0	0	1	0	0	0	0	0	1	0	1	1	7	Mm: hom KO causes absent T-cell and thymic hypoplasia, abnormal B cell differentiation, increased neuron apoptosis, abnormal retina.	Upon insertion
HTT	3064	huntingtin	2	0	0	0	0	0	1	0	0	0	1	1	1	0	0	0	0	0	0	0	0	0	0	1	0	0	0	0	1	0	6	Hs: it is hypothesized that a toxic gain of function mutation causes dominant Huntington disease. Mm: hom KO causes emryonic lethality; het KO causes abnormal learning/memory.	Upon insertion
SLC12A6	9990	solute carrier family 12 (potassium/chloride transporter), member 6	2	0	0	0	1	0	1	0	0	0	1	0	1	1	0	0	0	0	0	0	0	0	0	1	0	0	0	0	0	0	6	Hs: recessive Agenesis of the corpus callosum with peripheral neuropathy. Mm hom KO recapitulates human phenotype.	Upon insertion
SMC3	9126	structural maintenance of chromosomes 3	2	1	0	0	1	0	1	0	0	0	1	0	0	1	0	0	0	1	0	0	0	0	0	0	0	0	0	0	0	0	6	Hs: dominant Cornelia de Lange syndrome 3 (clinodactyly, small hands and feet). Mm: hom KO causes embryonic lethality; het KO causes craniofacial abnormality, increased T-cell count.	Upon insertion
E2F4	1874	E2F transcription factor 4, p107/p130-binding	2	0	0	1	0	0	1	0	0	0	0	0	1	0	0	0	0	1	0	0	0	0	0	1	0	0	0	0	0	0	5	Mm: hom KO causes partial post-natal lethality, abnormal erythropoiesis, increased susceptibility to infections, thymus hapoplasia and T-cell abnormalities.	Upon insertion
HPS1	3257	Hermansky-Pudlak syndrome 1	2	0	0	0	0	0	0	0	0	0	0	0	0	0	0	0	0	1	0	0	0	1	0	1	0	0	1	0	0	1	5	Hs: recessive Hermansky-Pudlak syndrome (defects of coagulation, kidney failure, inflammatory bowel disease, reduced visual acuity, pigmentation defects). Mm: het loss of function mutation causes pigmentation defects; hom loss of fucntion recapitulates human syndrome.	Upon insertion
MED23	9439	mediator complex subunit 23	2	0	0	1	0	0	0	0	0	0	1	0	1	1	0	0	0	0	0	0	0	0	0	1	0	0	0	0	0	0	5	Hs: recessive mental retardation (moderate intellectual disability). Mm: hom KO causes embryonic lethality.	NA
USP14	9097	ubiquitin specific peptidase 14 (tRNA-guanine transglycosylase)	2	0	0	1	0	0	1	0	0	0	0	0	1	0	0	0	0	0	0	0	0	0	0	0	0	0	0	0	1	0	4	Mm: hom hypormophic mutations cause perinatal lethality, neuroanatomical abnormalities and skeletal abnormalities.	Upon insertion
CAPN3	825	calpain 3, (p94)	2	0	0	0	1	0	0	0	0	0	1	0	0	0	0	1	0	0	0	0	0	0	0	0	0	0	0	0	0	0	3	Mm: hom KO causes muscle dystrophy.	Upon insertion
DOCK2	1794	dedicator of cytokinesis 2	2	0	0	0	0	0	0	0	0	0	0	0	0	0	0	0	0	1	0	0	1	0	0	0	0	0	0	0	0	1	3	Mm: hompoint mutation and KO causese decreased B-cells and T-cells, abnormal humoral immune response, impaired neutrophil chemotaxis.	Upon insertion
PPP5C	5536	protein phosphatase 5, catalytic subunit	2	0	0	0	0	0	1	0	0	0	0	0	0	0	0	0	0	1	0	0	0	0	0	0	0	0	0	0	1	0	3	Mm: hom KO causes partial lethality, T cell abnormalities, skeletal abnormalities and decreased body weight.	Upon insertion
SETD1A	9739	SET domain containing 1A	2	0	0	0	0	0	1	0	0	0	0	0	1	0	0	0	0	1	0	0	0	0	0	0	0	0	0	0	0	0	3	Mm: hom KO causes embryonic lethality; het KO causes increased T-cell number, decreased leukocyte number, kyphosis.	Upon insertion
AP2A1	160	adaptor-related protein complex 2, alpha 1 subunit	2	0	0	0	0	0	0	0	0	0	0	0	0	0	0	0	0	0	0	0	0	0	0	0	0	0	0	0	1	1	2	No phenotype. Hs fun: vesicle coating protein involved in MHC-II antigen presentation.	Upon insertion
ATG9A	79065	autophagy related 9A	2	0	0	0	0	0	0	0	0	0	0	0	0	0	0	0	0	1	0	0	0	0	0	0	0	0	0	0	0	1	2	Mm: hom KO causes complete neonatal lethality.	Upon insertion
GBP3	2635	guanylate binding protein 3	2	0	0	0	0	0	0	0	0	0	0	0	0	0	0	0	0	1	0	0	0	0	0	0	0	0	0	0	0	1	2	Mm (Gbp2b): hom KO causes weight loss, abnormal macrophages, increased susceptibility to bacterial infections.	NA
CACNA2D3	55799	calcium channel, voltage-dependent, alpha 2/delta subunit 3	2	0	0	0	0	0	0	0	0	0	0	0	1	0	0	0	0	0	0	0	0	0	0	0	0	0	0	0	0	0	1	Mm: hom KO causes hyperactivity and aggressivity.	Upon insertion
CEP164	22897	centrosomal protein 164kDa	2	0	0	0	0	0	0	0	0	0	0	0	0	0	0	0	0	0	0	0	0	0	0	0	1	0	0	0	0	0	1	Hs: recessive nephronophthisis-15 (leber congenital amaurosis and retinal degeneration). No Mm phenotype. Abnormal embryonic development, heart looping and retinal dysplasia in zebrafish.	Upon insertion
DCTN3	11258	dynactin 3 (p22)	2	0	0	0	0	0	0	0	0	0	0	0	0	0	0	0	0	0	0	0	0	0	0	0	0	0	0	0	0	1	1	No phenotype reported.	Upon insertion
EDC4	23644	enhancer of mRNA decapping 4	2	0	0	0	0	0	0	0	0	0	0	0	0	0	0	0	0	1	0	0	0	0	0	0	0	0	0	0	0	0	1	Mm: het KO causes decreased leukocyte number.	No
EXOSC5	56915	exosome component 5	2	0	0	0	0	0	0	0	0	0	0	0	0	0	0	0	0	0	0	0	0	0	0	0	0	0	0	0	0	1	1	No phenotype reported.	Upon insertion
IP6K1	9807	inositol hexakisphosphate kinase 1	2	0	0	1	0	0	0	0	0	0	0	0	0	0	0	0	0	0	0	0	0	0	0	0	0	0	0	0	0	0	1	Mm: hom KO causes post-natal growth retardation, decreased circulating insulin level, azoospermia and testicular atrophy	Upon insertion
PCTP	58488	phosphatidylcholine transfer protein	2	0	0	0	0	0	0	0	0	0	0	0	0	0	0	0	0	1	0	0	0	0	0	0	0	0	0	0	0	0	1	Mm: hom KO causes lipid metabolism abnormalities and increased macrophage apoptosis	Upon insertion
POLR3C	10623	polymerase (RNA) III (DNA directed) polypeptide C (62kD)	2	0	0	0	0	0	0	0	0	0	0	0	0	0	0	0	0	0	0	0	0	0	0	0	0	0	0	0	0	1	1	No phenotype reported.	Upon insertion
RAB6A	5870	RAB6A, member RAS oncogene family	2	0	0	0	0	0	0	0	0	0	0	0	0	0	0	0	0	0	0	0	0	0	0	0	0	0	0	0	0	1	1	No phenotype reported.	Upon insertion
RASGRP2	10235	RAS guanyl releasing protein 2 (calcium and DAG-regulated)	2	0	0	0	0	0	0	0	0	0	0	0	0	0	0	0	0	0	0	0	0	0	0	0	0	0	0	0	1	0	1	Hs: recessive bleeding disorder platelet-type. Mm: hom KO causes abnormal platelet aggregation and bleeding.	UTR/nc
SLC12A7	10723	solute carrier family 12 (potassium/chloride transporter), member 7	2	0	0	0	0	0	0	0	0	0	0	0	1	0	0	0	0	0	0	0	0	0	0	0	0	0	0	0	0	0	1	Mm: hom KO causes deafness.	Upon insertion
SUDS3	64426	suppressor of defective silencing 3 homolog (S. cerevisiae)	2	0	0	0	0	0	0	0	0	0	0	0	0	0	0	0	0	0	0	0	0	0	0	0	0	0	0	0	1	0	1	Mm: hom KO causes embryonic lethality because of incorrect chromosome segregation	NA
USP21	27005	ubiquitin specific peptidase 21	2	0	0	0	0	0	0	0	0	0	0	0	0	0	0	0	0	1	0	0	0	0	0	0	0	0	0	0	0	0	1	Mm: hom KO causes increase resistance to viral infections.	No
ZDHHC5	25921	zinc finger, DHHC-type containing 5	2	0	0	0	0	0	0	0	0	0	0	0	0	0	0	0	0	0	0	0	0	0	0	0	0	0	0	0	1	0	1	No phenotype reported.	Upon insertion
ACTR10	55860	actin-related protein 10 homolog (S. cerevisiae)	2	0	0	0	0	0	0	0	0	0	0	0	0	0	0	0	0	0	0	0	0	0	0	0	0	0	0	0	0	0	0	No phenotype reported.	NA
ALG12	79087	ALG12, alpha-1,6-mannosyltransferase	2	0	0	0	0	0	0	0	0	0	0	0	0	0	0	0	0	0	0	0	0	0	0	0	0	0	0	0	0	0	0	Hs: recessive disorder of glycosylation (failure to thrive, hypotonia, psychomotor involvement, microcephaly, facial dysmorphism, and recurrent ear, nose, throat, and respiratory infections); phenotypic presentation overlapping Roifman Syndrome	Upon insertion
C17orf75	64149	chromosome 17 open reading frame 75	2	0	0	0	0	0	0	0	0	0	0	0	0	0	0	0	0	0	0	0	0	0	0	0	0	0	0	0	0	0	0	No phenotype reported.	Upon insertion
C20orf194	25943	chromosome 20 open reading frame 194	2	0	0	0	0	0	0	0	0	0	0	0	0	0	0	0	0	0	0	0	0	0	0	0	0	0	0	0	0	0	0	No phenotype reported.	Upon insertion
CCNK	8812	cyclin K	2	0	0	0	0	0	0	0	0	0	0	0	0	0	0	0	0	0	0	0	0	0	0	0	0	0	0	0	0	0	0	Mm: hom KO causes embryonic lethality, gene important for the regulation of RNA Pol-II transcription of long and complex genes.	Upon insertion
CHD1L	9557	chromodomain helicase DNA binding protein 1-like	2	0	0	0	0	0	0	0	0	0	0	0	0	0	0	0	0	0	0	0	0	0	0	0	0	0	0	0	0	0	0	No phenotype reported.	Upon insertion
CHD3	1107	chromodomain helicase DNA binding protein 3	2	0	0	0	0	0	0	0	0	0	0	0	0	0	0	0	0	0	0	0	0	0	0	0	0	0	0	0	0	0	0	No phenotype reported.	No
DDB1	1642	damage-specific DNA binding protein 1, 127kDa	2	0	0	0	0	0	0	0	0	0	0	0	0	0	0	0	0	0	0	0	0	0	0	0	0	0	0	0	0	0	0	Mm: hom KO causes embryonic lethality.	Upon insertion			x
EXOSC1	51013	exosome component 1	2	0	0	0	0	0	0	0	0	0	0	0	0	0	0	0	0	0	0	0	0	0	0	0	0	0	0	0	0	0	0	No phenotype reported.	Upon insertion
GAK	2580	cyclin G associated kinase	2	0	0	0	0	0	0	0	0	0	0	0	0	0	0	0	0	0	0	0	0	0	0	0	0	0	0	0	0	0	0	Mm: hom KO causes embryonic lethality.	Upon insertion
GOSR1	9527	golgi SNAP receptor complex member 1	2	0	0	0	0	0	0	0	0	0	0	0	0	0	0	0	0	0	0	0	0	0	0	0	0	0	0	0	0	0	0	No phenotype reported.	Upon insertion
GPAA1	8733	glycosylphosphatidylinositol anchor attachment 1	2	0	0	0	0	0	0	0	0	0	0	0	0	0	0	0	0	0	0	0	0	0	0	0	0	0	0	0	0	0	0	No phenotype reported.	Upon insertion	x	x
LMBR1L	55716	limb development membrane protein 1-like	2	0	0	0	0	0	0	0	0	0	0	0	0	0	0	0	0	0	0	0	0	0	0	0	0	0	0	0	0	0	0	Mm: hom KO causesno abnormal phenotype.	Upon insertion
LSG1	55341	large 60S subunit nuclear export GTPase 1	2	0	0	0	0	0	0	0	0	0	0	0	0	0	0	0	0	0	0	0	0	0	0	0	0	0	0	0	0	0	0	No phenotype reported.	Upon insertion
MAU2	23383	MAU2 sister chromatid cohesion factor	2	0	0	0	0	0	0	0	0	0	0	0	0	0	0	0	0	0	0	0	0	0	0	0	0	0	0	0	0	0	0	No phenotype reported.	NA
MCTS1	28985	malignant T cell amplified sequence 1	2	0	0	0	0	0	0	0	0	0	0	0	0	0	0	0	0	0	0	0	0	0	0	0	0	0	0	0	0	0	0	No phenotype reported.	Upon insertion
NAA60	79903	N(alpha)-acetyltransferase 60, NatF catalytic subunit	2	0	0	0	0	0	0	0	0	0	0	0	0	0	0	0	0	0	0	0	0	0	0	0	0	0	0	0	0	0	0	No phenotype reported.	NA
NCBP2	22916	nuclear cap binding protein subunit 2, 20kDa	2	0	0	0	0	0	0	0	0	0	0	0	0	0	0	0	0	0	0	0	0	0	0	0	0	0	0	0	0	0	0	No phenotype reported.	Upon insertion
NR2C2AP	126382	nuclear receptor 2C2-associated protein	2	0	0	0	0	0	0	0	0	0	0	0	0	0	0	0	0	0	0	0	0	0	0	0	0	0	0	0	0	0	0	No phenotype reported.	Upon insertion
PCYT2	5833	phosphate cytidylyltransferase 2, ethanolamine	2	0	0	0	0	0	0	0	0	0	0	0	0	0	0	0	0	0	0	0	0	0	0	0	0	0	0	0	0	0	0	Mm: hom KO causes embryonic lethality.	UTR/nc
PPP2R2A	5520	protein phosphatase 2, regulatory subunit B, alpha	2	0	0	0	0	0	0	0	0	0	0	0	0	0	0	0	0	0	0	0	0	0	0	0	0	0	0	0	0	0	0	No phenotype reported.	Upon insertion
RHBDD2	57414	rhomboid domain containing 2	2	0	0	0	0	0	0	0	0	0	0	0	0	0	0	0	0	0	0	0	0	0	0	0	0	0	0	0	0	0	0	No phenotype reported.	Upon insertion
RPP30	10556	ribonuclease P/MRP 30kDa subunit	2	0	0	0	0	0	0	0	0	0	0	0	0	0	0	0	0	0	0	0	0	0	0	0	0	0	0	0	0	0	0	No phenotype reported.	Upon insertion
SACM1L	22908	SAC1 suppressor of actin mutations 1-like (yeast)	2	0	0	0	0	0	0	0	0	0	0	0	0	0	0	0	0	0	0	0	0	0	0	0	0	0	0	0	0	0	0	No phenotype reported.	Upon insertion
SLC9A9	285195	solute carrier family 9, subfamily A (NHE9, cation proton antiporter 9), member 9	2	0	0	0	0	0	0	0	0	0	0	0	0	0	0	0	0	0	0	0	0	0	0	0	0	0	0	0	0	0	0	Hs: hom loss of function mutations are implicated in autism and epilepsy risk.	Upon insertion
SRP68	6730	signal recognition particle 68kDa	2	0	0	0	0	0	0	0	0	0	0	0	0	0	0	0	0	0	0	0	0	0	0	0	0	0	0	0	0	0	0	No phenotype reported.	Upon insertion
STX6	10228	syntaxin 6	2	0	0	0	0	0	0	0	0	0	0	0	0	0	0	0	0	0	0	0	0	0	0	0	0	0	0	0	0	0	0	No phenotype reported.	Upon insertion
THOC2	57187	THO complex 2	2	0	0	0	0	0	0	0	0	0	0	0	0	0	0	0	0	0	0	0	0	0	0	0	0	0	0	0	0	0	0	No phenotype reported.	UTR/nc			x
TMEM150B	284417	transmembrane protein 150B	2	0	0	0	0	0	0	0	0	0	0	0	0	0	0	0	0	0	0	0	0	0	0	0	0	0	0	0	0	0	0	No phenotype reported.	Upon insertion
TMEM80	283232	transmembrane protein 80	2	0	0	0	0	0	0	0	0	0	0	0	0	0	0	0	0	0	0	0	0	0	0	0	0	0	0	0	0	0	0	No phenotype reported.	Upon insertion
TSPYL2	64061	TSPY-like 2	2	0	0	0	0	0	0	0	0	0	0	0	0	0	0	0	0	0	0	0	0	0	0	0	0	0	0	0	0	0	0	Mm: hom KO causes abnormal cell cycle.	Upon insertion
USO1	8615	USO1 vesicle transport factor	2	0	0	0	0	0	0	0	0	0	0	0	0	0	0	0	0	0	0	0	0	0	0	0	0	0	0	0	0	0	0	Mm: hom KO causes embryonic lethality.	NA
XPO5	57510	exportin 5	2	0	0	0	0	0	0	0	0	0	0	0	0	0	0	0	0	0	0	0	0	0	0	0	0	0	0	0	0	0	0	No phenotype reported.	Upon insertion

## Sheet: Header Descr
COLUMN LABEL	DESCRIPTION
Symbol	Gene symbol
EgID	Gene NCBI entrez-gene ID
GeneName	Gene full name
Sum_MI	Aggregate score from RNA-seq invetigation of splicing alterations (Vast-tools, cufflinks, iReckon)
GrowthRetard_Hs	Human growth retardation phenotype (HP:0001510),
GrowthRetard_Hs_ADX	Human dominant or X-linked growth retardation phenotype (HP:0001510),
GrowthRetard_Mm	Mouse growth retardation phenotype (MP:0001732, MP:0010865),
Skeletal_Hs	Human skeletal phenotype (HP:0000924),
Skeletal_Hs_ADX	Human dominant or X-linked skeletal phenotype (HP:0000924),
Skeletal_Mm	Mouse skeletal phenotype (MP:0005390),
Skeletal_DelayOss_Hs	Human delayed ossification or bone maturation phenotype (HP:0002750),
Skeletal_DelayOss_Hs_ADX	Human dominant or X-linked delayed ossification or bone maturation phenotype (HP:0002750),
Skeletal_DelayOss_Mm	Mouse delayed ossification phenotype (MP:0000060),
Nervous_Hs	Human nervous system phenotype (HP:0000707),
Nervous_Hs_ADX	Human dominant or X-linked nervous system phenotype (HP:0000707),
Nervous_Mm	Mouse nervous system phenotype (MP:0005386, MP:0003631),
Nervous_DevDelay_Hs	Human developmental delay phenotype (HP:0012759),
Nervous_DevDelay_Hs_ADX	Human dominant or X-linked developmental delay phenotype (HP:0012759),
Immune_Hs	Human immune phenotype (HP:0002715),
Immune_Hs_ADX	Human dominant or X-linked immune phenotype (HP:0002715),
Immune_Mm	Mouse immune phenotype (MP:0005387),
Immune_Bcell_Hs	Human immune B-cell abnormality phenotype (HP:0002846),
Immune_Bcell_Hs_ADX	Human dominant or X-linked immune B-cell abnormality phenotype (HP:0002846),
Immune_Bcell_Mm	Mouse immune B-cell abnormality phenotype (MP:0002459),
Cardiac_Hs	Human cardiac phenotype (HP:0001626),
Cardiac_Hs_ADX	Human dominant cardiac phenotype (HP:0001626),
Cardiac_Mm	Mouse cardiac phenotype (MP:0005385),
Retinal_Hs	Human retinal abnormality phenotype (HP:0000479),
Retinal_Hs_ADX	Human dominant or X-linked retinal abnormality phenotype (HP:0000479),
Retinal_Mm	Mouse retinal abnormality phenotype (MP:0001325),
Skeletal_HsGO	Gene Ontology skeletal development annotation (GO:0001501),
Neurodevel_HsGO	Gene Ontology nervous system development, synapse, neuron projection, neuron body, transmission of nerve impulse or synaptic transmission annotation (GO:0045202, GO:0050808, GO:0019226, GO:0007268, GO:0043005, GO:0031175, GO:0043025, GO:0007399),
Immune_HsGO	Gene Ontology immune system process annotation (GO:0002376)
SumPheno	Naïve phenotype/function relevance score, obtained by summing columns M-AO
NOTES	Curated phenotype summary in human and mouse
NMD_Prediction	Prediction of NMD (Nonsense-Mediated Decay) triggered by intron retention (from Braunschweig et al. 2014)
Edery et al 2011 fibroblast, increased minor intron	Overlap with the corresponding published gene list (only significant genes): 3/5 mapped, 1/3 Sum_MI >= 3 (FET p-value ~ 1, FET OR ~ 1)
Edery et al 2011 fibroblast, decreased gene expression	Overlap with the corresponding published gene list (only significant genes): 4/4 mapped, 2/4 Sum_MI >= 3 (FET p-value ~ 0.65, FET OR ~ 1.5), 2/4 Sum_MI > 0, 0/4 Sum_DW > 0
He et al 2011 fibroblast, decreased minor intron splicing	Overlap with the corresponding published gene list: 12/14 mapped, 0/4 Sum_MI >= 3, 4/12 Sum_MI > 0 (FET p-value ~ 1, FET OR ~ 1)

## Sheet: Gene ColorCoding
	no relevant phenotype
	growth and/or embryonic development and/or organogenesis phenotype
	skeletal phenotype
	immune phenotype
	immune function but no phenotype
	brain and/or cognitive phenotype
	retinal phenotype
	cardiovascular phenotype
	more than one organ system phenotype matching Roifman Syndrome
	overall phenotype very similar to Roifman Syndrome
